# Supplementary material for: Attitudes of health care providers regarding female genital mutilation and its medicalization in Guinea
Source: PLoS One. 2021 May 13;16(5):e0249998. doi: 10.1371/journal.pone.0249998 (PMC8118326; doi:10.1371/journal.pone.0249998)
Supplement: S1 Data — (XLSX) [file pone.0249998.s001.xlsx]

## Sheet: BASSE Ensble
Code Fiche d'enquête	B.Struct_de Santé	Q1	Q2	Q3	Q4	Q4a.Religion_AUTRES	Q5	Q5a. Profession_AUTRES	Q5b. Profession_spécialité	Q6	Q6a.Lieu de travail_AUTRES	Q7	Q8	Q9	Q10	Q10a. Connaissance types/catégories excision_A	Q11a	Q12	Q13a	Q13b	Q13c	Q13d	Q13e	Q13f	Q13g.Auteurs/Actrices de l'excision_AUTRES	Q14	Q14a. Lesquels?	Q15	Q16	Q17	Q17b	Q18	Q18a	Q19	Q20	Q21	Q22	Q23	Q24	Q24a.Mode de la formation_AUTRES	Q25	Q26	Q27	Q28	Q29	Q30	Q31	Q32	Q33
SF01	CSU KOULEWONDY	3	2	GUINEENNE	1		1			4		6	1	0	2		1	1	1							0			1	1		3		1	1	1	1	2	3		1	1	1	2	2	2	1	2	1
SF02	CSU KOULEWONDY	2	2	GUINEENNE	1		1			4		5	1	1	2		1	1	1							0			2	2		3		1	1	1	1	1	1		1	1	1	2	1	2	2	1	2
SF03	CSU DAPOMPA	2	2	GUINEENNE	1		1			4		6	1	1	2		1	1	1			4				0			1	1		3		1	1	1	0				1	1	1	2	2	2	1	2	1
SF04	CSU DAPOMPA	2	2	GUINEENNE	1		1			4		6	1	1	2		0	1	1			4				0			1	1		3		1	2	1	1	2	2		1	1	1	2	2	2	1	2	1
SF05	CSU MATOTO	3	2	GUINEENNE	1		1			4		6	1	0	2		1	1	1		3					0			1	2		3		1	1	1	0				1	1	1	2	2	2	1	2	1
SF06	CSU MATOTO	4	2	GUINEENNE	1		1			4		6	1	1	2		1	1	1			4				0			1	2		3		1	1	1	1	1	1		1	1	1	2	2	2	1	2	1
SF07	CSU GBESSIA	4	2	GUINEENNE	1		1			4		3	1	0	2		1	1	1			4				0			1	1		3		1	1	1	1	1	1		1	1	1	2	2	2	1	2	1
SF08	CSU GBESSIA	2	2	GUINEENNE	1		1			4		6	1	0	3		1	1	1		3					0			1	1		3		1	1	1	0				1	1	1	2	2	2	1	2	1
SF09	CSU RATOMA	2	2	GUINEENNE	1		1			4		2	1	0	3		1	1	1							0			1	1		3		1	1	1	0				1	1	1	1	1	2	1	1	1
SF10	CSU RATOMA	3	2	GUINEENNE	2		1			4		6	1	1	2		1	1	1				5			0			1	1		3		1	1	1	1	1	1		1	1	1	2	2	2	1	2	1
SF11	CSU MACIRE	2	2	GUINEENNE	1		1			4		5	1	1	2		1	1	1			4				0			1	2		3		1	1	1	0				1	1	1	2	1	2	1	2	1
SF12	CSU MACIRE	4	2	GUINEENNE	1		1			4		6	1	1	2		1	1	1						MATRONES	0			1	2		3		1	1	1	0				1	1	1	2	2	2	1	2	1
SF13	CMC COMMANDAYAH	2	2	GUINEENNE	1		1			3		3	1	1	4		1	1	1			4				0			1	1		3		1	1	0	0				1	1	1	2	2	2	1	2	1
SF14	CMC COMMANDAYAH	3	2	GUINEENNE	1		1			3		6	1	1	2		1	1	1			4				0			1	1		3		1	1	1	1	1	1		1	1	1	1	1	2	1	2	1
SF15	CMC COMMANDAYAH	3	2	GUINEENNE	1		1			3		6	1	1	4		1	1	1			4				0			1	2		3		1	1	1	0				1	1	1	2	2	2	1	2	1
SF16	CMC COMMANDAYAH	2	2	GUINEENNE	1		1			3		6	1	1	4		1	1	1			4				0			1	1		3		1	1	1	1	1	1		1	1	1	2	2	2	1	2	1
SF17	CMC CORONTHIE	1	2	GUINEENNE	1		1			3		1	1	1	3		1	1	1			4				0			1	2		3		1	1	1	1	1	1		1	1	3	3	3	2	1	1	1
SF18	CMC CORONTHIE	1	2	GUINEENNE	1		1			3		1	1	1	2		0	1	1			4				0			1	2		2		1	2	0	0				1	1	1	3	2	2	1	2	1
SF19	CMC CORONTHIE	2	2	GUINEENNE	1		1			3		5	1	1	2		1	1			3	4				0			1	1		3		1	1	1	0				1	1	1	2	2	2	1	2	1
SF20	CMC CORONTHIE	4	2	GUINEENNE	2		1			3		6	1	1	3		1	1	1			4				0			1	1		3		1	1	1	1	2	2		1	1	1	2	2	1	1	1	1
SF21	CMC CORONTHIE	3	2	GUINEENNE	1		1			3		6	1	1	4		1	1	1			4				0			1	0	TOUTES LES FEMMES ONT LE MEME RISQUE DE FAIRE DES COMPLICATIONS	4		1	1	1	1	2	1		1	3	3	2	2	2	3	3	2
SF22	CMC CORONTHIE	2	2	GUINEENNE	1		1			3		4	1	1	2		1	1	1			4				0			1	2		3		3	3	1	0				1	1	1	2	4	2	1	3	1
SF23	CSU RATOMA	4	1	GUINEENNE	1		1			3		6	1	1	2		1	1	1		3					0			1	1		3		3	1	1	1	2	1		1	1	1	2	2	2	1	2	1
SF24	CSU RATOMA	1	2	GUINEENNE	1		1			3		4	1	0	3		1	1	1			4				0			1	1		3		1	1	1	0				1	1	1	1	3	2	1	1	1
SF25	CMC RATOMA	3	2	GUINEENNE	1		1			3		6	1	1	2		1	1	1			4				0			1	2		3		1	1	1	0				1	2	1	1	3	2	1	2	1
SF26	CMC RATOMA	3	2	GUINEENNE	1		1			3		6	1	1	3		1	1	1			4				0			1	2		3		1	1	1	0				1	1	1	2	2	2	1	2	1
SF27	CMC RATOMA	3	2	GUINEENNE	1		1			3		6	1	1	2		1	0	1		3					0			1	1		3		2	3	1	1	2	2		1	1	1	1	2	2	1	3	1
SF28	CMC RATOMA	1	2	GUINEENNE	1		1			3		5	1	1	2		1	1	1			4				0			1	1		3		1	1	1	0				1	1	1	1	1	2	1	2	1
SF29	CMC RATOMA	1	2	GUINEENNE	2		1			3		2	1	0	2		1	0	1		3					0			0	1		3		2	2	0	0				1	2	1	1	1	2	1	2	1
SF30	CMC MATAM	2	2	GUINEENNE	1		1			3		6	1	1	5		1	1	1		3					0			1	1		3		1	1	1	1	2	2		1	1	1	2	2	2	1	2	1
SF31	CMC MATAM	3	2	GUINEENNE	1		1			3		6	1	0	2		1	1	1			4				0			1	1		3		1	1	1	1	2	2		2	1	1	2	2	2	1	2	1
SF32	CMC MATAM	2	2	GUINEENNE	1		1			3		5	1	1	2		1	1	1			4				0			0	1		3		1	2	1	1	2	2		1	1	1	1	1	2	1	2	1
SF33	CMC MATAM	2	2	GUINEENNE	1		1			3		5	1	1	3		0	1	1			4				0			0	1		3		2	2	0	0				1	1	1	2	3	2	1	3	1
SF34	CMC MATAM	4	2	GUINEENNE	1		1			3		6	1	1	2		1	1	1		3					0			2	2		3		1	1	1	0				1	1	1	2	3	2	1	1	1
SF35	CMC MATAM	4	2	GUINEENNE	1		1			3		6	1	1	2		1	1	1			4				0			2	2		3		3	1	1	1	1	1		1	1	1	2	2	2	1	1	1
SF36	CMC MATAM	1	2	GUINEENNE	1		1			3		4	1	0	2		1	0	1			4				0			0	2		3		2	2	0	0				1	1	1	1	1	2	1	1	1
SF37	HOPITAL NI. DEEN	3	2	GUINEENNE	1		1			1		6	1	1	4		1	1	1		3					0			1	1		3		1	1	2	1	2	2		1	1	1	2	2	2	1	2	1
SF38	HOPITAL NI. DEEN	1	2	GUINEENNE	1		1			1		2	1	1	3		1	1	1			4				0			2	2		3		1	1	1	1	1	1		1	1	1	2	2	2	1	2	1
SF39	HOPITAL NI. DEEN	1	2	GUINEENNE	1		1			1		1	1	1	2		1	1	1			4				0			2	2		3		1	1	1	0				1	1	1	1	1	2	1	1	1
SF40	HOPITAL NI. DEEN	3	2	GUINEENNE	1		1			1		6	1	0	2		1	1			3	4				0			1	1		3		1	1	1	1	1	1		1	1	1	2	2	2	1	2	1
SF41	HOPITAL NI. DEEN	2	2	GUINEENNE	1		1			1		6	1	1	2		1	1	1		3					0			1	0	MEME MOI EXCISEE, JE N'AI JAMAIS EU DE COMPLICATIONS A L'ACCOUCHEMENT	3		1	2	1	1	2	2		1	1	1	2	3	2	1	2	1
SF42	HOPITAL NI. DEEN	2	2	GUINEENNE	1		1			1		1	1	1	4		0	0	1		3					0			1	1		3		1	1	1	0				1	1	1	1	1	2	1	1	1
SF43	HOPITAL NI. DEEN	1	2	GUINEENNE	1		1			1		4	1	0	2		1	1	1							0			1	2		3		1	1	1	0				1	1	1	2	2	2	1	1	1
SF44	HOPITAL NI. DEEN	3	2	GUINEENNE	1		1			1		2	1	2	3		1	1	1							0			1	2		3		1	1	1	1	2	2		1	1	1	1	3	2	1	2	1
SF45	HOPITAL NI. DEEN	2	2	GUINEENNE	1		1			1		6	1	1	5		1	1	1		3					0			1	1		3		1	1	1	1	2	1		1	1	1	2	2	2	1	2	1
SF46	HOPITAL NI. DEEN	1	2	GUINEENNE	1		1			1		6	1	1	2		1	1	1		3					0			1	1		3		1	1	1	1	2	1		1	1	1	2	2	2	1	2	1
SF47	HOPITAL NI. DEEN	3	2	GUINEENNE	1		1			1		6	1	1	3		1	1	1							0			1	0	IL Y A BEAUCOUP DE FEMMES EXCISEES QUI N'ONT PAS DE PROBLEMES OBSTETRICALES	3		1	1	1	0				1	1	1	2	3	2	1	3	1
SF48	HOPITAL NI. DEEN	1	2	GUINEENNE	1		1			1		3	1	1	3		1	1	1		3					0			2	0		3		1	1	2	0				1	3	1	1	2	2	1	1	1
SF49	HOPITAL NI. DEEN	2	2	GUINEENNE	1		1			1		5	1	1	2		1	1	1				5			0			1	2		3		1	1	0	1	2	2		1	1	1	1	1	2	1	2	1
SF50	HOPITAL NI. DEEN	3	2	GUINEENNE	1		1			1		6	1	0	3		1	1	1		3					0			1	1		3		1	1	1	1	2	2		1	1	1	3	3	1	1	2	1
Gyne01	HOPITAL NI. DEEN	3	1	GUINEENNE	1		4		GYNECO OBSTETRICIEN	1		6	1	1	3		1	0	1			4				0			2	2		3		1	1	1	1	1	3		1	1	1	1	1	2	1	1	1
Gyne02	HOPITAL NI. DEEN	3	1	GUINEENNE	1		4		GYNECO OBSTETRICIEN	1		6	1	1	5		1	1	1			4				0			1	0	AUCUNE RAISON	3		1	1	1	1	2	3		1	3	2	2	2	2	2	3	2
Gyne03	HOPITAL NI. DEEN	2	2	GUINEENNE	1		4		GYNECO OBSTETRICIEN	1		3	1	1	5		1	1	1		3					0			2	2		3		1	1	1	1	1	1		1	1	1	2	2	3	1	2	1
Gyne04	HOPITAL NI. DEEN	2	1	GUINEENNE	1		4		GYNECO OBSTETRICIEN	1		6	1	1	5		1	1	1							0			1	1		3		1	1	1	0				1	3	3	1	2	2	1	1	3
Gyne05	HOPITAL NI. DEEN	3	1	GUINEENNE	1		4		GYNECO OBSTETRICIEN	1		6	1	1	5		1	1	1			4				1	LA SENSIBILISATION, L'IDENTIFICATION DES VICTIMES	0	1	1		3		1	1	1	0				1	1	1	2	2	2	1	2	1
Gyne06	HOPITAL NI. DEEN	4	2	GUINEENNE	2		4		GYNECO OBSTETRICIEN	1		6	1	0	2		1	1	1			4				0			1	2		3		1	3	1	0				1	1	1	1	1	2	1	2	1
Gyne07	HOPITAL NI. DEEN	1	1	GUINEENNE	2		4		GYNECO OBSTETRICIEN	1		4	1	1	4		1	1	1			4				0			2	2		3		3	1	1	0				1	1	1	2	3	2	1	2	1
Gyne08	HOPITAL NI. DEEN	3	1	GUINEENNE	1		4		GYNECO OBSTETRICIEN	1		6	1	1	3		1	1	1			4				0			2	2		3		1	1	1	0				1	1	1	1	3	2	1	2	1
Gyne09	HOPITAL NI. DEEN	3	1	GUINEENNE	1		4		GYNECO OBSTETRICIEN	1		6	1	1	4		1	2	1			4				0			1	1		3		1	1	0	0				1	1	1	2	2	2	1	2	1
Gyne10	HOPITAL NI. DEEN	4	1	GUINEENNE	1		4		GYNECO OBSTETRICIEN	1		6	1	1	6	CLITORIS, PETITES LEVRES, CLITORIS SIMPLE ET GRANDES LEVRES, INFIBULATION	1	1	1			4				1	L'ABANDON DES COUTEAUX	0	1	1		3		1	1	1	0				1	1	1	2	2	2	2	2	1
Gyne11	HOPITAL NI. DEEN	4	2	GUINEENNE	1		4		GYNECO OBSTETRICIEN	1		6	1	1	2		1	1	1							0			1	1		3		1	1	1	0				1	1	1	2	2	2	1	2	1
Gyne12	CMC MATAM	3	1	GUINEENNE	1		4		GYNECO OBSTETRICIEN	3		6	1	1	5		1	1	1			4				0			2	2		3		1	1	1	0				1	1	1	2	2	2	1	3	1
Gyne13	CMC RATOMA	2	1	GUINEENNE	2		4		GYNECO OBSTETRICIEN	3		5	1	0	4		1	1	1				5			1	SERVICE DE PRISE EN CHARGE DES FEMMES FISTULEUSES	0	1	1		3		1	1	1	1	2	2		1	1	1	2	2	2	1	2	1
Gyne14	CMC RATOMA	3	1	GUINEENNE	1		4		GYNECO OBSTETRICIEN	3		6	1	1	2		1	1	1			4				0			2	0	UN PROBLEME PUREMENT STRUCTUREL	3		1	1	1	1	2	3		1	1	1	2	2	2	1	2	2
Gyne15	CMC CORONTHIE	3	1	GUINEENNE	1		4		GYNECO OBSTETRICIEN	3		5	1	1	3		1	1	1		3					1	ONG CEPETAF	1	2	1		3		1	1	1	0				1	1	1	2	2	2	1	2	1
Med01	HOPITAL NI. DEEN	2	1	GUINEENNE	1		4			1		6	1	1	1		1	2	1							0			2	1		3		2	2	1	0				1	1	1	2	3	2	1	3	1
Med02	HOPITAL NI. DEEN	1	1	GUINEENNE	1		4			1		4	1	1	2		1	1	1							0			1	1		2		2	2	1	0				1	1	2	3	2	2	1	1	2
Med03	HOPITAL NI. DEEN	3	1	GUINEENNE	1		4		UROLOGUE	1		5	1	1	2		0	1	1							0			2	2		4		1	2	1	0				3	1	3	1	3	1	3	1	3
Med04	HOPITAL NI. DEEN	3	1	GUINEENNE	1		4		UROLOGUE	1		6	1	1	1		1	2	1			4				0			1	1		3		2	2	1	0				3	3	2	3	2	2	2	1	2
Med05	HOPITAL NI. DEEN	1	1	GUINEENNE	1		4			1		5	1	1	1		1	1	1							0			1	1		3		2	2	0	0				1	1	1	2	2	2	1	4	1
Med06	HOPITAL NI. DEEN	1	1	GUINEENNE	1		4			1		2	1	1	1		1	2	1							0			1	1		2		2	2	1	0				1	1	1	2	2	2	1	2	3
Med07	HOPITAL NI. DEEN	1	2	GUINEENNE	1		4			1		4	1	1	1		1	1		2	3					0			1	1		3		1	2	0	0				1	1	2	2	3	2	1	3	2
Med08	HOPITAL NI. DEEN	2	1	GUINEENNE	1		4			1		5	1	0	2		0	1	1							0			0	2		3		1	2	0	0				1	1	1	1	2	2	3	1	2
Med09	HOPITAL NI. DONKA	2	1	GUINEENNE	2		4			1		5	1	1	1		1	1	1		3					0			2	1		3		1	2	1	0				1	1	3	1	2	2	3	2	1
Med10	HOPITAL NI. DONKA	3	1	GUINEENNE	1		4			1		5	1	0	3		1	1	1			4				0			2	1		3		1	1	0	0				1	1	1	2	1	2	1	2	1
Med11	HOPITAL NI. DONKA	4	1	GUINEENNE	1		4		CHIRURGIEN	1		6	1	1	4		1	1				4	5			0			1	1		3		1	1	0	0				1	1	1	3	3	2	1	3	1
Med12	HOPITAL NI. DONKA	2	1	GUINEENNE	1		4			1		6	1	1	3		1	1	1			4				0			1	1		3		1	4	0	0				1	1	1	2	2	2	1	2	1
Med13	HOPITAL NI. DONKA	3	2	GUINEENNE	1		4			1		6	1	1	2		1	1	1		3					0			2	2		3		1	1	1	0				1	1	1	2	3	2	1	3	2
Med14	HOPITAL NI. DONKA	4	2	GUINEENNE	1		4			1		6	1	1	3		1	1	1			4				0			2	2		3		3	1	1	0				1	1	1	2	2	2	1	2	1
Med15	HOPITAL NI. DONKA	2	1	GUINEENNE	1		4			1		5	1	1	1		1	1	1							0			1	1		3		1	2	0	0				3	1	1	2	2	3	1	3	1
Med16	HOPITAL NI. DONKA	3	1	GUINEENNE	1		4			1		5	1	1	3		1	1	1	2						0			1	2		4		1	2	0	0				1	4	1	1	2	2	1	3	2
Med17	HOPITAL NI. DONKA	2	1	GUINEENNE	1		4			1		5	1	1	4		1	1	1		3					0			1	1		3		1	1	0	0				1	1	1	2	2	1	1	3	3
Med18	HOPITAL NI. DONKA	3	1	GUINEENNE	1		4		CHIRURGIEN PEDIATRE	1		6	1	1	3		1	0	1			4				0			0	1		3		1	2	1	0				2	2	2	1	1	1	3	1	4
Med19	HOPITAL NI. DONKA	4	1	GUINEENNE	1		4			1		6	1	1	2		1	1	1		3					0			2	0	ILS NE VIENNENT JAMAIS VERS LE CORPS MEDICAL POUR DISCUTER, INFORMATION ET PLATE FORME	3		1	1	0	0				1	1	1	2	2	2	1	3	4
Med20	HOPITAL NI. DONKA	4	2	GUINEENNE	1		4		PSYCHIATRE	1		6	1	0	5		1	0	1			4				0			1	2		3		2	2	1	0				1	2	2	2	2	2	4	2	2
Med21	CMC MATAM	3	1	GUINEENNE	1		4			3		5	1	1	4		1	1	1			4				0			1	1		3		1	1	0	0				1	1	1	2	2	2	1	2	1
Med22	CMC MATAM	4	1	GUINEENNE	1		4			3		6	1	1	2		1	1	1							0			1	1		3		1	1	1	0				1	1	1	2	2	2	1	2	1
Med23	CMC RATOMA	3	2	GUINEENNE	1		4			3		6	1	1	3		1	1	1	2	3					0			1	1		3		1	1	1	0				1	4	4	2	2	2	1	3	3
Med24	CMC RATOMA	3	1	GUINEENNE	1		4			3		6	1	1	2		1	1	1		3					0			1	1		3		1	1	1	1	1	1		1	1	1	1	1	2	1	2	1
Med25	CMC RATOMA	3	2	GUINEENNE	2		4			3		5	1	1	2		1	1	1							0			1	1		3		2	2	1	0				1	1	1	2	2	2	1	1	1
Med26	CMC CORONTHIE	2	1	GUINEENNE	1		4			3		5	1	1	3		1	1	1		3					0			1	1		3		2	2	1	1	1	3		1	1	1	2	2	2	1	4	1
Med27	CMC CORONTHIE	2	1	GUINEENNE	2		4			3		6	1	1	1		0	0	1							0			1	1		1		1	1	0	0				1	1	1	2	2	2	1	2	1
Med28	CMC COMMANDAYAH	4	2	GUINEENNE	1		4			3		6	1	0	2		1	1	1							0			1	1		3		2	3	1	0				1	1	1	2	2	2	1	4	1
Med29	CMC COMMANDAYAH	2	2	GUINEENNE	1		4			3		5	1	1	2		1	1	1	2						0			1	1		3		1	1	1	0				1	1	1	2	1	2	1	2	1
Med30	CSU MACIRE	3	1	GUINEENNE	1		4			4		6	1	0	2		1	1	1			4				0			1	1		3		1	1	0	0				1	1	1	2	2	2	1	3	1
Med31	CSU RATOMA	2	2	GUINEENNE	1		4			4		6	1	1	4		1	1	1			4				0			1	1		3		1	1	0	1	2	2		1	1	1	2	2	2	2	1	2
Med32	CSU GBESSIA	4	2	GUINEENNE	1		4			4		6	1	1	3		1	1	1			4				0			1	1		4		1	1	1	0				1	1	1	2	2	1	1	2	1
Med33	CSU MATOTO	3	2	GUINEENNE	2		4			4		6	1	0	2		1	1	1							0			1	1		4		1	1	0	0				1	1	1	3	3	2	1	2	3
Med34	CSU DAPOMPA	2	1	GUINEENNE	2		4			4		5	1	1	1		1	1	1							0			2	1		3		1	1	0	0				1	1	1	2	2	2	1	2	1
Med35	CSU KOULEWONDY	4	1	GUINEENNE	1		4		SANTE COMMUNAUTAIRE	4		6	1	0	4		1	1	1		3					1	DOCUMENTS ELABORE PAR LE MINISTERE DE LA SANTE SUR LES MGF	1	1	1		3		1	1	1	1	2	2		1	1	1	3	3	2	1	2	1
ATS01	CMC CORONTHIE	4	1	GUINEENNE	1		3			3		6	1	1	1		0	2				4				0			1	1		3		1	1	0	0				2	1	1	1	2	2	2	1	3
ATS02	HOPITAL NI. DEEN	1	1	GUINEENNE	1		3			1		2	1	1	1		1	1					5			0			1	1		3		2	2	0	0				1	1	1	1	2	3	1	1	2
ATS03	HOPITAL NI. DEEN	1	2	GUINEENNE	1		3			1		5	1	1	2		1	1	1		3					0			1	1		3		2	1	0	0				1	1	1	2	2	2	1	1	2
ATS04	HOPITAL NI. DEEN	1	1	GUINEENNE	1		3			1		2	1	1	2		1	1	1	2						0			1	1		1	POUR GUERIR LA PLAIE	3	2	1	1	1	1		1	1	3	3	1	1	2	1	1
ATS05	HOPITAL NI. DONKA	3	2	GUINEENNE	1		3			1		6	1	0	2		1	0			3					0			1	1		3		1	1	1	1	2	2		1	1	1	1	2	2	2	2	1
ATS06	HOPITAL NI. DONKA	4	2	GUINEENNE	2		3			1		6	1	1	1		1	1	1		3					0			2	2		3		1	1	1	0				1	1	1	1	1	2	1	2	1
ATS07	CMC MATAM	2	2	GUINEENNE	1		3			3		6	1	1	2		1	1	1		3	4				0			2	2		3		1	1	1	1	1	1		1	1	1	1	1	2	1	1	1
ATS08	CMC MATAM	2	2	GUINEENNE	1		3			3		5	1	1	3		1	1	1		3	4				0			2	2		3		3	1	1	1	1	5		1	1	1	1	1	2	1	1	1
ATS09	CMC MATAM	1	2	GUINEENNE	1		3			3		6	1	1	2		1	1				4	5			0			0	2		3		1	1	1	0				1	1	1	1	1	2	1	2	1
ATS10	CMC MATAM	3	2	GUINEENNE	1		3			3		6	1	0	2		1	1	1		3	4				0			2	0		3		1	1	0	1	1	1		1	2	1	2	2	2	1	1	2
ATS11	CMC RATOMA	2	2	GUINEENNE	1		3			3		5	1	0	3		1	1	1		3					0			1	1		3		1	1	1	1	1	1		1	1	1	1	1	2	1	2	1
ATS12	CMC RATOMA	1	2	GUINEENNE	1		3			3		5	1	1	2		1	1	1			4				0			1	0	SI L EXCISION EST BIEN FAIT IL N Y AURA PAS DE COMPLICATION	3		2	2	1	0				2	1	1	1	1	2	1	2	2
ATS13	CMC RATOMA	1	2	GUINEENNE	1		3			3		5	1	1	3		1	1	1			4				0			1	1		3		1	1	0	0				1	1	1	1	1	2	1	2	1
ATS14	CMC RATOMA	1	2	GUINEENNE	1		3			3		6	1	1	2		1	1	1	2	3	4				0			1	1		3		1	1	0	0				1	1	1	2	2	2	2	1	1
ATS15	CMC CORONTHIE	1	2	GUINEENNE	1		3			3		3	1	1	3		1	1	1			4				0			1	1		3		1	1	0	0				1	1	1	1	1	2	1	2	1
ATS16	CMC CORONTHIE	1	2	GUINEENNE	2		3			3		2	1	1	2		1	0				4				0			1	1		3		2	2	0	0				1	2	1	1	1	2	1	2	1
ATS17	CMC CORONTHIE	1	2	GUINEENNE	2		3			3		3	1	1	4		1	0	1			4				0			1	1		3		2	1	0	0				1	1	1	1	1	2	1	2	1
ATS18	CMC COMMANDAYAH	4	2	GUINEENNE	2		3			3		6	1	1	2		1	1	1							0			1	1		3		1	1	1	0				2	1	1	1	1	2	1	3	3
ATS19	CMC COMMANDAYAH	3	2	GUINEENNE	1		3			3		6	1	1	2		1	0	1		3	4				0			1	1		3		1	1	1	0				1	1	1	2	2	2	1	2	1
ATS20	CSU MACIRE	2	2	GUINEENNE	1		3			4		6	1	0	3		1	1	1			4				0			1	1		3		1	1	1	0				1	1	1	1	1	2	1	2	1
ATS21	CSU MACIRE	2	2	GUINEENNE	1		3			4		6	1	0	3		1	1	1			4				0			1	1		3		1	1	1	1	1	5		1	1	1	1	1	2	1	1	1
ATS22	CSU RATOMA	2	2	GUINEENNE	1		3			4		5	1	0	2		1	1	1							0			0	1		3		1	1	0	0				1	1	1	2	2	2	1	1	1
ATS23	CSU GBESSIA	2	2	GUINEENNE	1		3			4		6	1	1	2		1	1	1			4				0			1	2		3		1	3	1	1	1	1		1	1	1	1	1	2	1	1	2
ATS24	CSU GBESSIA	1	2	GUINEENNE	1		3			4		5	1	0	2		0	1	1							0			1	2		3		3	2	0	0				1	1	1	3	2	2	1	3	1
ATS25	CSU MATOTO	3	2	GUINEENNE	1		3			4		6	1	1	2		1	0			3	4				0			1	1		3		1	1	1	0				1	1	1	2	2	2	1	1	1
ATS26	CSU MATOTO	2	2	GUINEENNE	1		3			4		5	1	1	2		1	1	1			4				0			2	0		3		1	1	1	0				1	1	1	1	1	2	1	1	1
ATS27	CSU DAPOMPA	2	2	GUINEENNE	1		3			4		5	1	0	3		1	1			3	4				0			1	1		3		2	2	1	0				1	1	1	2	2	2	1	1	1
ATS28	CSU DAPOMPA	4	2	GUINEENNE	1		3			4		6	1	0	4		1	1	1		3	4				0			2	2		3		1	1	1	1	1	1		1	1	1	2	2	2	1	2	1
ATS29	CSU KOULEWONDY	1	2	GUINEENNE	1		3			4		4	1	1	2		1	0	1			4				0			2	2		3		1	1	1	1	1	5		1	3	1	1	1	2	1	1	1
ATS30	CSU KOULEWONDY	3	1	GUINEENNE	1		3			4		6	1	0	1		0	1						6		0			1	1		3		4	4	1	0				1	1	1	3	1	2	3	3	1
INF01	HOPITAL NI. DEEN	2	2	GUINEENNE	1		2			1		6	1	0	2		1	1	1			4				0			1	1		3		2	2	0	0				1	1	1	1	1	2	1	1	1
INF02	HOPITAL NI. DEEN	2	2	GUINEENNE	1		2			1		6	1	1	2		1	1	1							0			1	1		3		1	1	1	1	1	1		1	1	1	1	2	2	1	2	1
INF03	HOPITAL NI. DEEN	2	2	GUINEENNE	1		2			1		6	1	0	1		0	1	1			4				0			2	1		4		1	3	1	1	1	6	PIECE DE THEATRE	1	1	1	1	1	2	1	2	2
INF04	HOPITAL NI. DEEN	1	2	GUINEENNE	1		2			1		5	1	0	3		1	1	1		3					0			1	1		3		1	3	1	1	3	6		1	1	1	2	2	2	1	3	1
INF05	HOPITAL NI. DONKA	3	2	GUINEENNE	1		2			1		6	1	1	2		1	1	1			4				0			2	2		3		1	1	1	0				1	1	1	1	1	2	1	1	1
INF06	HOPITAL NI. DONKA	3	2	GUINEENNE	1		2			1		6	1	1	2		1	1	1			4				0			1	1		3		1	1	1	0				1	1	1	1	2	2	1	1	1
INF07	HOPITAL NI. DONKA	4	2	GUINEENNE	1		2			1		6	1	1	3		1	0	1			4				0			1	1		3		1	2	1	0				2	1	1	1	2	2	1	2	1
INF08	HOPITAL NI. DONKA	4	2	CUBAINE	2		2			1		6	1	0	1		1	1						6		0			1	2		3		1	2	1	0				1	1	1	2	2	1	1	2	1
INF09	HOPITAL NI. DONKA	3	2	GUINEENNE	1		2			1		6	1	1	3		1	1				4				0			1	1		3		1	2	1	0				1	1	1	1	2	2	1	2	3
INF10	CMC MATAM	2	2	GUINEENNE	1		2			3		5	1	0	2		1	1	1			4				0			1	1		3		1	2	1	0				1	1	1	1	1	2	1	2	1
INF11	CMC RATOMA	3	2	GUINEENNE	1		2			3		6	1	1	2		1	1							MATRONES	0			1	2		3		1	1	1	1	1	1		1	1	1	1	1	2	1	1	1
INF12	CMC RATOMA	3	2	GUINEENNE	2		2			3		6	1	1	2		1	1	1							0			1	1		3		3	1	1	0				1	1	1	2	2	2	1	2	1
INF13	CMC CORONTHIE	2	2	GUINEENNE	1		2			3		5	1	1	2		1	1	1			4				0			1	1		3		1	1	1	0				1	2	1	1	2	2	1	2	1
INF14	CMC COMMANDAYAH	3	2	GUINEENNE	1		2			3		6	1	0	2		1	2						6		0			1	2		3		1	1	1	0				1	1	1	1	1	2	1	1	2
INF15	CSU MACIRE	4	2	GUINEENNE	1		2			4		6	1	1	3		1	1	1						MATRONES	0			1	1		3		1	1	1	0				1	1	2	2	2	2	1	1	1
INF16	CSU RATOMA	4	2	GUINEENNE	2		2			4		6	1	0	2		1	1	1			4				0			1	1		3		1	2	1	0				1	1	1	1	1	2	1	1	1
INF17	CSU GBESSIA	4	2	GUINEENNE	1		2			4		6	1	0	3		1	0	1			4				0			0	1		3		1	1	1	0				1	1	1	1	1	2	1	1	1
INF18	CSU MATOTO	4	2	GUINEENNE	1		2			4		6	1	1	2		1	0				4	5			0			1	1		3		2	1	1	1	2	2		1	1	1	1	2	2	1	3	1
INF19	CSU DAPOMPA	3	2	GUINEENNE	1		2			4		6	1	2	2		1	1			3	4				0			1	1		3		1	1	0	0				1	1	1	2	4	2	1	3	1
INF20	CSU KOULEWONDY	4	2	GUINEENNE	1		2			4		6	1	0	2		1	1	1							0			1	1		3		1	1	1	0				1	1	1	1	1	2	1	2	1
[truncated: 12 more columns]

## Sheet: codebook
VARIABLES	CODE DES MODALITES
IDENTIFICATION
Struct_de Santé	Quest_ouverte
QUESTIONS GENERALES ET DEMOGRAPHIQUES Ne pas lire les réponses à moins que les directives l'indiquent.
Q1.Quel est votre âge ?
Inférieur ou égal à 30 ans	1
31-40	2
41-50	3
Plus de 50 ans	4
Q2.Quel est votre sexe ?
Masculin	1
Féminin	2
Q3.Quelle votre nationalité ?
Q4.Votre religion ?
Musulman	1
Chrétien	2
Autres	3
Si autres préciser	Q4a.Quest_ouverte
Q5.Votre Profession?
Sage femme	1
Infirmier	2
ATS	3
Médecin	4
Autres	5
Si autres préciser	Q5a.Quest_ouverte
Si médecin spécialité?	Q5b.Quest_ouverte
Q6.Où travaillez-vous ?
Hôpital Universitaire /National	1
Hôpital régional	2
pital préfectoral/Centre Médical Communal(CMC)	3
Centre de santé urbain	4
Centre de santé rural	5
Autres	6
Si autres Précisez	Q6a.Quest_ouverte
Q7.Pendant combien d'années avez-vous travaillé dans votre domaine ?
Moins d'une année	1
Entre un et 2 ans	2
2 et 3 ans	3
Entre 3 et 5 ans	4
Entre 5 et 10 ans	5
Plus de 10 ans	6
A. CONNAISSANCE
Q8.Avez-vous entendu parler une fois d'excision ?
Oui	1=Oui
Non	0=Non
Q9.Est-ce que les femmes de votre communauté subissent l'excision?
Oui	1=Oui
Non	0=Non
Je ne sais pas	2=Jamais
Q10.Combien de types/catégories d'excision, connaissez-vous?
Aucune	1
Une	2
Deux	3
Trois	4
Quatre	5
Autres	6
Si autres précisez	Q10a.Quest_ouverte
Q11a.Pouvez-vous citez des complications médicales possibles liées à l'excision?
Oui	1=Oui
Non	0=Non
Refus	2=Refus
Q12.Est-ce l'excision est illégale dans votre pays ?
Oui	1=Oui
Non	0=Non
Je ne sais pas	2=Je ne sais pas
Q13.Qui fait l'excision dans votre pays ? Cochez les deux principales personnes qui font cela dans votre pays.
Exciseuse traditionnelle	1
Médecins	2
Infirmières/ATS	3
Sage femmes	4
Grand-mère ou autre membre de la famille	5
Je ne sais pas	6
Autres	7
Si autres précisez	Q13b.Quest_ouverte
Q14.Êtes-vous au courant des directives officielles pour la prise en charge de l’excision et ses complications?
Oui	1=Oui
Non	0=Non
Q14a.Lesquelles?	Q14a.Quest_ouverte
Q15.Les as-vous lus ?
Oui	1=Oui
Non	0=Non
Je ne suis pas aucourant d'elle	2=Je ne suis pas au courant d'elle
Q16.Si après avoir discuté ou avoir examiné une femme vous confirmez qu'elle a une infibulation (type MGF/Excision III ), devriez vous lui suggérer une desinfibulation ?
Oui	1=Oui
Non	0=Non
Je ne sais pas	2=Je ne sais pas
Q17.Est-ce que les femmes excisées ont un plus grand risque des complications obstétricales (par exemple :Cesarienne, dechirures périnéales, hemmorragie abondante pendant l’accouchement ) ?
Oui	1=Oui
Non	0=Non
Je ne sais pas	2=Je ne sais pas
Si oui, Pourquoi?	Q17a.Quest_ouverte
Si non Pourquoi?	Q17b.Quest_ouverte
Q18.Si une femme qui a eu une infibulation (MGF/excision type III) et qui a été desinfibulée pour l’accouchement(ouverture chirurgicale de l'infibulation), devriez vous reconstituer l’infibulation (c’est-à-dire : faire la Reinfibulation) après son accouchement (Naissance de l’enfant) ?
Oui, toujours	1
Oui, si la patiente ou sa famille le demande	2
Jamais	3
Je ne sais pas	4
Si oui toujours, pourquoi?	Q18a.Quest_ouverte
Si Jamais, pourquoi?	Q18b.Quest_ouverte
Q19.Est-ce que l’excision diminue le plaisir sexuel chez la femme
Toujours	1
Parfois	2
Jamais	3
Je ne sais pas	4
Q20.L’excision peut-elle affecter la santé et le bien-être mental des femmes et des filles
Toujours	1
Parfois	2
Jamais	3
Je ne sais pas	4
Q21.Quand vous recevez une fille ou une femme avec une excision pensez-vous avoir assez de connaissance /compétence pour lui offrir des soins de bonne qualité ?
Oui	1=Oui
Non	0=Non
Je ne sais pas	2=Je ne sais pas
Q22.Au cours de votre formation de base ou/et de specialisation avez-vous reçu une formation specifiquesur l’excision/MGF?
Oui	1=Oui
Non	0=Non
Je ne sais pas	2=Je ne sais pas
Q23.Quand avez-vous reçu cette formation specifiquesur l’excision/MGF?
Pendant mes études médicales de base	1
Apres les études ,dans la structure de santéau cours d’une formation dans le service	2
Je ne sais pas / Je ne me rappelle pas	3
Non applicable	4
Q24.Quel était le mode de la formation ? (vérifier l’applicabilité )
Cours magistraux en salle de classe /séminaires	1
Ateliers	2
Methode avec support electronique(Videos de E-learning; Application sur le smart phone/Cellulaire )	3
Pendant la pratique clinique sous la surveillance d'un tuteur/encadreur scientifique	4
Non applicable	5
Autres	6
Si autres précisez	Q24a.Quest_ouverte
B. ATTITUDES Pour chacune des déclarations suivantes veuillez dire si vous étes d’accord/ ou non/ Je ne sais pas / Je ne veux pas répondre.
Q25.Est-ce que l’excision est un sérieux problème
D’accord	1= D’accord
Pas d'accord	2= Pas d'accord
Je ne sais pas	3= Je ne sais pas
Je ne veux pas répondre	4= Je ne veux pas répondre
Q26.Les prestataires de soins qui font l’excision/MGF violent l'éthique médicale .
D’accord	1= D’accord
Pas d'accord	2= Pas d'accord
Je ne sais pas	3= Je ne sais pas
Je ne veux pas répondre	4= Je ne veux pas répondre
Q27.Les prestataires de soins qui font l’excision/MGF devraient être sanctionnés
D’accord	1= D’accord
Pas d'accord	2= Pas d'accord
Je ne sais pas	3= Je ne sais pas
Je ne veux pas répondre	4= Je ne veux pas répondre
Q28.L’excision diminue le risque de débauche chez les femmes
D’accord	1= D’accord
Pas d'accord	2= Pas d'accord
Je ne sais pas	3= Je ne sais pas
Je ne souhaite pas répondre	4= Je ne souhaite pas répondre
Q29.Les femmes qui sont excisées sont plus fidèles à leurs partenaires
D’accord	1= D’accord
Pas d'accord	2= Pas d'accord
Je ne sais pas	3= Je ne sais pas
Je ne souhaite pas répondre	4= Je ne souhaite pas répondre
Q30.L’excision est une bonne pratique
D’accord	1= D’accord
Pas d'accord	2= Pas d'accord
Je ne sais pas	3= Je ne sais pas
Je ne souhaite pas répondre	4= Je ne souhaite pas répondre
Q31.L’excision est une violation des droits des femmes et des filles
D’accord	1= D’accord
Pas d'accord	2= Pas d'accord
Je ne sais pas	3= Je ne sais pas
Je ne souhaite pas répondre	4= Je ne souhaite pas répondre
Q32.L’excision est recommandée par la religion
D’accord	1= D’accord
Pas d'accord	2= Pas d'accord
Je ne sais pas	3= Je ne sais pas
Je ne souhaite pas répondre	4= Je ne souhaite pas répondre
Q33.L’excision devrait être criminalisée
D’accord	1= D’accord
Pas d'accord	2= Pas d'accord
Je ne sais pas	3= Je ne sais pas
Je ne souhaite pas répondre	4= Je ne souhaite pas répondre
Q34.Ilest possible de mettre fin à l’excision au cours d’une génération
D’accord	1= D’accord
Pas d'accord	2= Pas d'accord
Je ne sais pas	3= Je ne sais pas
Je ne souhaite pas répondre	4= Je ne souhaite pas répondre
Q35. Aimeriez-vous avoir plus de formation sur l’excision
Oui	1= Oui
Non	0= Non
Je ne sais pas	2= Je ne sais pas
Je ne souhaite pas répondre	3= Je ne souhaite pas répondre
C. PRATIQUE
Q36.Si une femme enceinte ayant été excisée doit donner naissance à une fille, allez-vous, la décourager d’exciser sa fille ?
Oui	1=Oui
Non	0=Non
Je ne sais pas	2=Je ne sais pas
Q37.Si votre patiente est enceinte et a une infibulation (d’excision type III ), allez-vous lui l’offrir la desinfibulation ?
Oui	1=Oui
Non	0=Non
Je ne sais pas	2=Je ne sais pas
Q38.Au cas où vous recevez une femme excisée avec infibulation pour consultation en tant que prestataire de santé , allez vous lui donner des conseils au sujet de la desinfibulation ,specifiquement au sujet de sa chirurgie et des changements que l’acte chirurgical entrainera ?
Oui, avant ladesinfibulation	1=Oui, avant ladesinfibulation
Oui, après ladesinfibulation	2=Oui, après ladesinfibulation
Oui, avant et après ladesinfibulation	3=Oui, avant et après ladesinfibulation
Non	0=Non
Q39.Est-ce que vous donnerez des conseils aux partenaires des femmes ayant une infibulation au sujet de la desinfibulation, spécifiquement sur la chirurgie et les changements que l’acte chirurgical entrainera ?
Oui, avant ladesinfibulation	1=Oui, avant ladesinfibulation
Oui, après ladesinfibulation	2=Oui, après ladesinfibulation
Oui, avant et après ladesinfibulation	3=Oui, avant et après ladesinfibulation
Non	0=Non
Q40.Si une femme qui a eu une infibulation (MGF/excision type III) et qui a été desinfibulée pour l’accouchement(ouverture chirurgicale d'infibulation), allez vous reconstituer l’infibulation (c’est-à-dire : faire la Reinfibulation) après son accouchement (Naissance de l’enfant) ?
Oui, toujours	1
Oui, si la patiente ou sa famille le demande	2
Jamais	3
Je ne sais pas	4
Si Oui toujours, pourquoi?	Q40a.Quest_ouverte
Si Jamais, pourquoi?	Q40b.Quest_ouverte
Q41.Si vous entendez parler ou si vous voyez un cas d’excision fait par un prestataire de santé , qu’allez-vous faire ?
Je rapporte le cas aux autorités	1
Je discute avec l’agent de santé qui a pratiqué l’excision et lui expliquerais que les prestataires de soins ne devraient pas faire d’excision	2
Je ne m’impliquerais pas	3
Je ne sais pas	4
Q42.Combien de fois avez vous recherché un cas d’excision en faisant un examen gynécologique au niveau de la vulve?
Toujours	1=Toujours
Souvent	2=Souvent
Parfois	3=Parfois
Rarement	4=Rarement
Jamais	5=Jamais
Q43.Combien de fois avez-vous enregistré l’excision dans le dossier médical des femmes ?
Toujours	1=Toujours
Souvent	2=Souvent
Parfois	3=Parfois
Rarement	4=Rarement
Jamais	5=Jamais
Q44.Si une fille avec des complications aiguës de santé après avoir été excisée, allez-vous rapporter le problème aux autorités ?
Toujours	1=Toujours
Souvent	2=Souvent
Parfois	3=Parfois
Rarement	4=Rarement
Jamais	5=Jamais
Q45.Quelles mesures proposez vouspour décourager les prestataires de soins de faire l’excision ?	Quest_ouverte
