# Supplementary material for: Attitudes of health care providers regarding female genital mutilation and its medicalization in Guinea
Source: PLoS One. 2021 May 13;16(5):e0249998. doi: 10.1371/journal.pone.0249998 (PMC8118326; doi:10.1371/journal.pone.0249998)
Supplement: S2 Data — (XLSX) [file pone.0249998.s002.xlsx]

## Sheet: Base_MGF_CERREGUI_GUI_15-04-202
Obs	Entry start time	Entry agent code	Survey form code	Date of entry	A.Survey area	B.Health Structure	C.Interviewer_Name	D. Survey_Start_Date	E.Survey_End_Date	Q1 Age of respondent	Q2.sex of the respondent	Q3. respondent's nationality	Q4.respondent's religion	Q4a.Religion_Other	Q5.respondent's occupation	Q5a. Profession_Other	Q5b. Occupation_Specialty	Q6.Workplace	Q6a. Workplace_Other	Q7.number of years experience in the field	Q8.heard about FGC once	Q9.women in your community undergo FGC	Q10.knowledge of types/categories of FGC	Q10a. Knowledge of types/categories of FGC_A	Q11a. Can you name any possibilite medical complications related to FGC?	Q11b. Possibilite medical complications of FGC	Q12. Is FGC illegal in your country?	Q13a_Traditional excisor	Q13b_Doctors	Q13c_Nurses/ATS		Q13d_Midwives	Q13e_Grandmother or other member of family	Q13f_Don't know	Q13g.OTHER Perpetrators of FGC	Q14_Are you aware of the official guidelines for the management of FGC and its complications?	Q14a. Which ones?	Q15_Have you read them?	Q16_If after discussing or examining a woman you confirm infibulation (type FGM/Cutting III), should you suggest desinfibulation	Q17_Do circumcised women have a greater risk of obstetrical complications (e.g., cesarean section, perineal tears, heavy bleeding during delivery)?	Q17a. Why do circumcised women have a higher risk of obstetrical complications?	Q17b. Why circumcised women are not at greater risk of obstetric complications	Q18.If a woman who has had infibulation (FGM/Cutting Type III) and has been de-infibulated for childbirth (surgical opening of the infibulation), should you reconstruct the infibulation (i.e., do Reinfibulation) after she gives birth	Q18a_Why if a woman who has had infibulation (FGM/excision type III) and has been de-infibulated for childbirth (surgical opening of the infibulation), should you re-infibulate (i.e., perform Reinfibulation) after she gives birth?	Q18b_Why is it that if a woman who has had infibulation (FGM/excision type III) and has been deinfibulated for childbirth (surgical opening of the infibulation), you should not reconstruct the infibulation (i.e., perform Reinfibulation) after the infibula	Q19. Does female circumcision decrease sexual pleasure in women?	Q20. Can FGC affect the health and mental well-being of women and girls?	Q21. When you see a girl or woman with FGC, do you feel you have enough knowledge/skill to provide good quality care?	Q22. During your basic and/or specialized training, did you receive specific training on FGM/C?
1	0.50347222	AS01	SF01	43267	CONAKRY	CSU KOULEWONDY	CONDE KOUMBEL	43197	43197	41–50 years	Female	GUINEENNE	Muslim		Midwife			Urban health center		Over 10 years	Yes	No	One		Yes	HEMORRAGIE, STERILITE, INFECTION	YES	Yes	No	No	No	No	No		No	No			Yes	Yes	PARCE QUE J'AI VECU BEAUCOUP DE CAS		Never		POUR SA SANTE, ELLE DOIT BENEFICIER A CONTINUER A FAIRE DES ENFANTS	Yes Always	Always	Yes	Yes
2	0.51597222	AS01	SF02	43267	CONAKRY	CSU KOULEWONDY	CONDE KOUMBEL	43197	43197	31-44 years	Female	GUINEENNE	Muslim		Midwife			Urban health center		5-10 years	Yes	YES	One		Yes	INFERTILITE, INFECTION, HEMORRAGIE	YES	Yes	No	No	No	No	No		No	No			Don't know	Don't know			Never		POUR NE PAS TRAUMATISER LA FEMME	Yes Always	Always	Yes	Yes
3	0.52013888	AS01	SF03	43267	CONAKRY	CSU DAPOMPA	CONDE KOUMBEL	43207	43207	31-44 years	Female	GUINEENNE	Muslim		Midwife			Urban health center		Over 10 years	Yes	YES	One		Yes	STERILITE, HEMORRAGIE, FISTULE	YES	Yes	No	No	Yes	No	No		No	No			Yes	Yes	ABLATION COMPLETE DU CLITORIS		Never		EVITER LES COMPLICATIONS	Yes Always	Always	Yes	No
4	0.52500000	AS01	SF04	43267	CONAKRY	CSU DAPOMPA	CAMARA ADAMA FANTA	43207	43207	31-44 years	Female	GUINEENNE	Muslim		Midwife			Urban health center		Over 10 years	Yes	YES	One		No		YES	Yes	No	No	Yes	No	No		No	No			Yes	Yes	PRESENCE DE LA CICATRICE DE L'EXCISION		Never		POUR LUI PERMETTRE DE JOUIR DE SES FONCTIONS SEXUELLES	Yes Always	Sometimes	Yes	Yes
5	0.52986111	AS01	SF05	43267	CONAKRY	CSU MATOTO	CONDE KOUMBEL	43207	43207	41–50 years	Female	GUINEENNE	Muslim		Midwife			Urban health center		Over 10 years	Yes	No	One		Yes	HEMORRAGIE, STERILITE, MORT	YES	Yes	No	Yes	No	No	No		No	No			Yes	Don't know			Never		POUR NE PAS QU'ELLE SUBISSE LA MEME CHOSE AU PROCHAIN ACCOUCHEMENT	Yes Always	Always	Yes	No
6	0.53333333	AS01	SF06	43267	CONAKRY	CSU MATOTO	BARRY AISSATOU	43207	43207	over 50 years	Female	GUINEENNE	Muslim		Midwife			Urban health center		Over 10 years	Yes	YES	One		Yes	HEMORRAGIE, DYSPAREUNIE, ANEMIE	YES	Yes	No	No	Yes	No	No		No	No			Yes	Don't know			Never		NUIT SA SANTE SEXUELLE ET LA PROCREATION	Yes Always	Always	Yes	Yes
7	0.53888888	AS01	SF07	43267	CONAKRY	CSU GBESSIA	BARRY AISSATOU	43208	43208	over 50 years	Female	GUINEENNE	Muslim		Midwife			Urban health center		2-3 years	Yes	No	One		Yes	HEMORRAGIE, ANEMIE, CHOC	YES	Yes	No	No	Yes	No	No		No	No			Yes	Yes	DECHIRURE PERINEALE, FISTULE		Never		LAISSER LES FEMMES POUR JOUIR DES RAPPORTS SEXUELS ET PROCREER	Yes Always	Always	Yes	Yes
8	0.54305555	AS01	SF08	43267	CONAKRY	CSU GBESSIA	CONDE KOUMBEL	43208	43208	31-44 years	Female	GUINEENNE	Muslim		Midwife			Urban health center		Over 10 years	Yes	No	Two		Yes	DECHIRURE, BAISSE DE LIBIDO, HEMORRAGIE	YES	Yes	No	Yes	No	No	No		No	No			Yes	Yes	ABLATION COMPLETE DU CLITORIS		Never		EVITER LES MEME PROBLEMES	Yes Always	Always	Yes	No
9	0.54652777	AS01	SF09	43267	CONAKRY	CSU RATOMA	CAMARA ADAMA FANTA	43206	43206	31-44 years	Female	GUINEENNE	Muslim		Midwife			Urban health center		1-2 years	Yes	No	Two		Yes	HEMORRAGIE, PERTE DE CONSCIENCE, FRIGIDITE	YES	Yes	No	No	No	No	No		No	No			Yes	Yes	L'ABLATION DU CLITORIS ENTRAINANT UNE CICATRICE PEUT ENTRAINER CES DIFFERENTES COMPLICATIONS		Never		C'EST PAS NECESSAIRE	Yes Always	Always	Yes	No
10	0.55208333	AS01	SF10	43267	CONAKRY	CSU RATOMA	CONDE KOUMBEL	43206	43206	41–50 years	Female	GUINEENNE	Christian		Midwife			Urban health center		Over 10 years	Yes	YES	One		Yes	STERILITE, HEMORRAGIE,CICATRICE VISCIEUSE	YES	Yes	No	No	No	Yes	No		No	No			Yes	Yes	ABLATION TOTALE DU CLITORIS		Never		EVITER AUTRE COMPLICATION AU PROCHAIN ACCOUCHEMENT ET MEME AU MOMENT DU RAPPORT SEXUEL	Yes Always	Always	Yes	Yes
11	0.375	AS02	SF11	43268	CONAKRY	CSU MACIRE	BARRY AISSATOU	43201	43201	31-44 years	Female	GUINEENNE	Muslim		Midwife			Urban health center		5-10 years	Yes	YES	One		Yes	HEMORRAGIE, ANEMIE, CHOC	YES	Yes	No	No	Yes	No	No		No	No			Yes	Don't know			Never		ON NE FERME PAS POUR PERMETTRE A LA FEMME DE MENER UNE ACTIVITE SEXUELLE NORMALE	Yes Always	Always	Yes	No
12	0.38055555	AS02	SF12	43268	CONAKRY	CSU MACIRE	BARRY AISSATOU	43201	43201	over 50 years	Female	GUINEENNE	Muslim		Midwife			Urban health center		Over 10 years	Yes	YES	One		Yes	HEMORRAGIE, ANEMIE, CHOC	YES	Yes	No	No	No	No	No	MATRONES	No	No			Yes	Don't know			Never		C'EST PAS BON POUR LA FEMME, EMPECHE LES RELATIONS SEXUELLES CHEZ LA FEMME	Yes Always	Always	Yes	No
13	0.38680555	AS02	SF13	43268	CONAKRY	CMC COMMANDAYAH	CONDE KOUMBEL	43202	43202	31-44 years	Female	GUINEENNE	Muslim		Midwife			Prefectural Hospital/Communal Medical Center (CMC)		2-3 years	Yes	YES	Three		Yes	SECHERESSE VAGINALE, HEMORRAGIE, BAISSSE DE LIBIDO	YES	Yes	No	No	Yes	No	No		No	No			Yes	Yes	ABLATION DU CLITORIS		Never		EVITER UN AUTRE CHOC A LA FEMME LORS DE SON PROCHAIN ACCOUCHEMENT	Yes Always	Always	No	No
14	0.39236111	AS02	SF14	43268	CONAKRY	CMC COMMANDAYAH	BARRY AISSATOU	43202	43202	41–50 years	Female	GUINEENNE	Muslim		Midwife			Prefectural Hospital/Communal Medical Center (CMC)		Over 10 years	Yes	YES	One		Yes	HEMORRAGIE, ANEMIE, CHOC	YES	Yes	No	No	Yes	No	No		No	No			Yes	Yes	RETRECIS LE VAGIN, EXPULSION DU FŒTUS DIFFICILE		Never		CREE DES PROBLEMES ENCORE A LA FEMME	Yes Always	Always	Yes	Yes
15	0.39861111	AS02	SF15	43268	CONAKRY	CMC COMMANDAYAH	BARRY AISSATOU	43202	43202	41–50 years	Female	GUINEENNE	Muslim		Midwife			Prefectural Hospital/Communal Medical Center (CMC)		Over 10 years	Yes	YES	Three		Yes	RETENTION URINAIRE, HEMORRAGIE, ANEMIE	YES	Yes	No	No	Yes	No	No		No	No			Yes	Don't know			Never		C'EST TRAUMATISANT POUR LA FEMME ET CREE AUSSI DES COMPLICATIONS	Yes Always	Always	Yes	No
16	0.40208333	AS02	SF16	43268	CONAKRY	CMC COMMANDAYAH	BARRY AISSATOU	43202	43202	31-44 years	Female	GUINEENNE	Muslim		Midwife			Prefectural Hospital/Communal Medical Center (CMC)		Over 10 years	Yes	YES	Three		Yes	HEMORRAGIE, CHOC, ANEMIE	YES	Yes	No	No	Yes	No	No		No	No			Yes	Yes	INFECTIONS, COMPLICATIONS A L'ACCOUCHEMENT		Never		POUR EVITER UN TRAUMATISME	Yes Always	Always	Yes	Yes
17	0.40486111	AS02	SF17	43268	CONAKRY	CMC CORONTHIE	BARRY AISSATOU	43199	43199	less than 30	Female	GUINEENNE	Muslim		Midwife			Prefectural Hospital/Communal Medical Center (CMC)		Less than a year	Yes	YES	Two		Yes	HEMORRAGIE, ANEMIE, CHOC	YES	Yes	No	No	Yes	No	No		No	No			Yes	Don't know			Never		C'EST PAS BON POUR LA FEMME	Yes Always	Always	Yes	Yes
18	0.40555555	AS02	SF18	43268	CONAKRY	CMC CORONTHIE	CONDE KOUMBEL	43199	43199	less than 30	Female	GUINEENNE	Muslim		Midwife			Prefectural Hospital/Communal Medical Center (CMC)		Less than a year	Yes	YES	One		No		YES	Yes	No	No	Yes	No	No		No	No			Yes	Don't know			Yes, if requested by the patient or family			Yes Always	Sometimes	No	No
19	0.41111111	AS02	SF19	43268	CONAKRY	CMC CORONTHIE	CONDE KOUMBEL	43199	43199	31-44 years	Female	GUINEENNE	Muslim		Midwife			Prefectural Hospital/Communal Medical Center (CMC)		5-10 years	Yes	YES	One		Yes	DECHIRURE PERINEALE, MORT, HEMORRAGIE	YES	No	No	Yes	Yes	No	No		No	No			Yes	Yes	ABLATION COMPLETE DU CLITORIS		Never		EVITER LE TRAUMATISME CHEZ LA FEMME	Yes Always	Always	Yes	No
20	0.41458333	AS02	SF20	43268	CONAKRY	CMC CORONTHIE	CONDE KOUMBEL	43199	43199	over 50 years	Female	GUINEENNE	Christian		Midwife			Prefectural Hospital/Communal Medical Center (CMC)		Over 10 years	Yes	YES	Two		Yes	STRERILITE, HEMORRAGIE, DYSPAREUNIE	YES	Yes	No	No	Yes	No	No		No	No			Yes	Yes	LA MAUVAISE CICATRISATION DE LA PLAIE		Never		C'EST POUR NE PAS VRAIMENT LA TRAUMATISER ENCORE SINON LE PROCHAIN ACCOUCHEMENT IL FAUT REOUVRIR	Yes Always	Always	Yes	Yes
21	0.41805555	AS02	SF21	43268	CONAKRY	CMC CORONTHIE	BARRY AISSATOU	43199	43199	41–50 years	Female	GUINEENNE	Muslim		Midwife			Prefectural Hospital/Communal Medical Center (CMC)		Over 10 years	Yes	YES	Three		Yes	DYSPAREUNIE, DECHIRURE PERINEALE, FRIGIDITE	YES	Yes	No	No	Yes	No	No		No	No			Yes	No		TOUTES LES FEMMES ONT LE MEME RISQUE DE FAIRE DES COMPLICATIONS	Don't know			Yes Always	Always	Yes	Yes
22	0.42222222	AS02	SF22	43268	CONAKRY	CMC CORONTHIE	BARRY AISSATOU	43199	43199	31-44 years	Female	GUINEENNE	Muslim		Midwife			Prefectural Hospital/Communal Medical Center (CMC)		3-5 years	Yes	YES	One		Yes	HEMORRAGIE, ANEMIE, CHOC	YES	Yes	No	No	Yes	No	No		No	No			Yes	Don't know			Never		ON NE DOIT PAS REFERMER POUR EVITER LA DOULEUR A LA FEMME	Never	Never	Yes	No
23	0.42569444	AS02	SF23	43268	CONAKRY	CSU RATOMA	CONDE KOUMBEL	43203	43203	over 50 years	Male	GUINEENNE	Muslim		Midwife			Prefectural Hospital/Communal Medical Center (CMC)		Over 10 years	Yes	YES	One		Yes	HEMORRAGIE, INFECTION, INFERTILITE, DYSPAREUNIE	YES	Yes	No	Yes	No	No	No		No	No			Yes	Yes	MAUVAISE CICATRISATION, ABLATION DU CLITORIS		Never		EVITER QU'IL Y AIT DES COMPLICATIONS	Never	Always	Yes	Yes
24	0.42847222	AS02	SF24	43268	CONAKRY	CSU RATOMA	CONDE KOUMBEL	43203	43203	less than 30	Female	GUINEENNE	Muslim		Midwife			Prefectural Hospital/Communal Medical Center (CMC)		3-5 years	Yes	No	Two		Yes	DECHIRURE PERINEALE, HEMORRAGIE, MORT	YES	Yes	No	No	Yes	No	No		No	No			Yes	Yes	ABLATION COMPLETE DU CLITORIS		Never		POUR NE PAS TRAUMATISER LA FEMME	Yes Always	Always	Yes	No
25	0.43124999	AS02	SF25	43268	CONAKRY	CMC RATOMA	BARRY AISSATOU	43203	43203	41–50 years	Female	GUINEENNE	Muslim		Midwife			Prefectural Hospital/Communal Medical Center (CMC)		Over 10 years	Yes	YES	One		Yes	HEMORRAGIE, ANEMIE, CHOC	YES	Yes	No	No	Yes	No	No		No	No			Yes	Don't know			Never		ON NE FERME PLUS POUR POUVOIR PERMETTRE A LA FEMME DE PROCREER	Yes Always	Always	Yes	No
26	0.43611111	AS02	SF26	43268	CONAKRY	CMC RATOMA	BARRY AISSATOU	43203	43203	41–50 years	Female	GUINEENNE	Muslim		Midwife			Prefectural Hospital/Communal Medical Center (CMC)		Over 10 years	Yes	YES	Two		Yes	INFECTION, HEMORRAGIE, ANEMIE	YES	Yes	No	No	Yes	No	No		No	No			Yes	Don't know			Never		CREER DES PROBLEMES A LA FEMME, STRERILITE	Yes Always	Always	Yes	No
27	0.44236111	AS02	SF27	43268	CONAKRY	CMC RATOMA	CAMARA ADAMA FANTA	43203	43203	41–50 years	Female	GUINEENNE	Muslim		Midwife			Prefectural Hospital/Communal Medical Center (CMC)		Over 10 years	Yes	YES	One		Yes	HEMORRAGIE, DECHIRURE PERINEALE, BAISSE DE LIBIDO	No	Yes	No	Yes	No	No	No		No	No			Yes	Yes	PRESENCE DE LA CICATRICE		Never		C'EST ANORMAL	Yes Sometimes	Never	Yes	Yes
28	0.44583333	AS02	SF28	43268	CONAKRY	CMC RATOMA	SALL ALPHA OUMAR	43203	43203	less than 30	Female	GUINEENNE	Muslim		Midwife			Prefectural Hospital/Communal Medical Center (CMC)		5-10 years	Yes	YES	One		Yes	DYSPAREUNIE, INFECTION, DIFFICULTES A L'ACCOUCHEMENT	YES	Yes	No	No	Yes	No	No		No	No			Yes	Yes	RISQUES DE CONTAMINATION		Never		N'A PLUS D'IMPORTANCE	Yes Always	Always	Yes	No
29	0.45069444	AS02	SF29	43268	CONAKRY	CMC RATOMA	SALL ALPHA OUMAR	43206	43206	less than 30	Female	GUINEENNE	Christian		Midwife			Prefectural Hospital/Communal Medical Center (CMC)		1-2 years	Yes	No	One		Yes	HEMORRAGIE, STERILITE	No	Yes	No	Yes	No	No	No		No	No			No	Yes	RETARD		Never		PARCE QUE C'EST DEJA FAIT LE RAPPORT	Yes Sometimes	Sometimes	No	No
30	0.45416666	AS02	SF30	43268	CONAKRY	CMC MATAM	CONDE KOUMBEL	43202	43202	31-44 years	Female	GUINEENNE	Muslim		Midwife			Prefectural Hospital/Communal Medical Center (CMC)		Over 10 years	Yes	YES	Four		Yes	HEMORRAGIE, STERILITE, INFECTION	YES	Yes	No	Yes	No	No	No		No	No			Yes	Yes	MAUVAISE CICATRISATION DE LA PLAIE		Never		PARCE QUE C'EST PAS NORMAL	Yes Always	Always	Yes	Yes
31	0.41736111	AS02	SF31	43268	CONAKRY	CMC MATAM	CONDE KOUMBEL	43202	43202	41–50 years	Female	GUINEENNE	Muslim		Midwife			Prefectural Hospital/Communal Medical Center (CMC)		Over 10 years	Yes	No	One		Yes	HEMORRAGIES, ANEMIE, CRISE	YES	Yes	No	No	Yes	No	No		No	No			Yes	Yes	ABLATION TOTALE DU CLITORIS		Never		POUR EVITER UNE INFECTION	Yes Always	Always	Yes	Yes
32	0.46111111	AS02	SF32	43268	CONAKRY	CMC MATAM	SALL ALPHA OUMAR	43202	43202	31-44 years	Female	GUINEENNE	Muslim		Midwife			Prefectural Hospital/Communal Medical Center (CMC)		5-10 years	Yes	YES	One		Yes	HEMORRAGIES, ACCOUCHEMENTS DIFFICILES, DECHIRURE PERINEALE	YES	Yes	No	No	Yes	No	No		No	No			No	Yes	DECHIRURES PERINEALES, HEMORRAGIES		Never		POUR EVITER D'AUTRES COMPLICATIONS A L'ACCOUCHEMENT	Yes Always	Sometimes	Yes	Yes
33	0.46527777	AS02	SF33	43268	CONAKRY	CMC MATAM	SALL ALPHA OUMAR	43202	43202	31-44 years	Female	GUINEENNE	Muslim		Midwife			Prefectural Hospital/Communal Medical Center (CMC)		5-10 years	Yes	YES	Two		No		YES	Yes	No	No	Yes	No	No		No	No			No	Yes	POUR EVITER LES INFECTIONS, LES HEMORRAGIES		Never		N'A PLUS D'IMPORTANCE CAR LA VIRGINITE N'EXISTE PLUS	Yes Sometimes	Sometimes	No	No
34	0.46944444	AS02	SF34	43268	CONAKRY	CMC MATAM	BARRY AISSATOU	43202	43202	over 50 years	Female	GUINEENNE	Muslim		Midwife			Prefectural Hospital/Communal Medical Center (CMC)		Over 10 years	Yes	YES	One		Yes	HEMORRAGIE, DECHIRURE PERINEALE, ANEMIE	YES	Yes	No	Yes	No	No	No		No	No			Don't know	Don't know			Never		POUR EVITER LES COMPLICATIONS A L'AVENIR	Yes Always	Always	Yes	No
35	0.47222222	AS02	SF35	43268	CONAKRY	CMC MATAM	BARRY AISSATOU	43202	43202	over 50 years	Female	GUINEENNE	Muslim		Midwife			Prefectural Hospital/Communal Medical Center (CMC)		Over 10 years	Yes	YES	One		Yes	HEMORRAGIE, INFECTION, STERILITE	YES	Yes	No	No	Yes	No	No		No	No			Don't know	Don't know			Never		C'EST POUR EVITER LA DOULEUR	Never	Always	Yes	Yes
36	0.47430555	AS02	SF36	43268	CONAKRY	CMC MATAM	CAMARA ADAMA FANTA	43201	43201	less than 30	Female	GUINEENNE	Muslim		Midwife			Prefectural Hospital/Communal Medical Center (CMC)		3-5 years	Yes	No	One		Yes	DIMINUTION DU PLAISIR SEXUEL, HEMORRAGIE	No	Yes	No	No	Yes	No	No		No	No			No	Don't know			Never		POUR NE PAS REPETER LA DESINFIBULATION A LA PROCHAINE FOIS	Yes Sometimes	Sometimes	No	No
37	0.47777777	AS02	SF37	43268	CONAKRY	HOPITAL NI. DEEN	CONDE KOUMBEL	43196	43196	41–50 years	Female	GUINEENNE	Muslim		Midwife			University Hospital /National		Over 10 years	Yes	YES	Three		Yes	HEMORRAGIE, ANEMIE, CEPHALEES	YES	Yes	No	Yes	No	No	No		No	No			Yes	Yes	UNE FEMME EXCISEE ET CELLE QUI N'A PAS ÉTÉ EXCISEE N'ONT PAS LE MEME MODE DE TRAVAIL PENDANT L'ACCOUCHEMENT		Never		C'EST UN CRIME CONTRE L'HUMANITE	Yes Always	Always	Don't know	Yes
38	0.48263888	AS02	SF38	43268	CONAKRY	HOPITAL NI. DEEN	BARRY AISSATOU	43199	43199	less than 30	Female	GUINEENNE	Muslim		Midwife			University Hospital /National		1-2 years	Yes	YES	Two		Yes	HEMORRAGIE, MAUVAISE CICATRISATION, DECHIRURE PERINEALE PENDANT L'ACCOUCHEMENT	YES	Yes	No	No	Yes	No	No		No	No			Don't know	Don't know			Never		C'EST POUR EVITER LES DOULEURS A REPETITION	Yes Always	Always	Yes	Yes
39	0.48611111	AS02	SF39	43268	CONAKRY	HOPITAL NI. DEEN	BARRY AISSATOU	43199	43199	less than 30	Female	GUINEENNE	Muslim		Midwife			University Hospital /National		Less than a year	Yes	YES	One		Yes	HEMORRAGIE, ANEMIE, COMA	YES	Yes	No	No	Yes	No	No		No	No			Don't know	Don't know			Never		POUR NE CRER DES COMPLICATIONS ET EVITER DES DOULEURS A REPETITION	Yes Always	Always	Yes	No
40	0.48888888	AS02	SF40	43268	CONAKRY	HOPITAL NI. DEEN	CONDE KOUMBEL	43199	43199	41–50 years	Female	GUINEENNE	Muslim		Midwife			University Hospital /National		Over 10 years	Yes	No	One		Yes	HEMORRAGIE, MAUVAISE CICATRISATION, MORT	YES	No	No	Yes	Yes	No	No		No	No			Yes	Yes	ABLATION COMPLETE DU CLITORIS		Never		POUR LUI DONNER LA CHANCE AU PROCHAIN ACCOUCHEMENT	Yes Always	Always	Yes	Yes
41	0.49166666	AS02	SF41	43268	CONAKRY	HOPITAL NI. DEEN	CONDE KOUMBEL	43196	43196	31-44 years	Female	GUINEENNE	Muslim		Midwife			University Hospital /National		Over 10 years	Yes	YES	One		Yes	HEMORRAGIE, INFECTION	YES	Yes	No	Yes	No	No	No		No	No			Yes	No		MEME MOI EXCISEE, JE N'AI JAMAIS EU DE COMPLICATIONS A L'ACCOUCHEMENT	Never		POUR NE PAS TRAUMATISER LA FEMME	Yes Always	Sometimes	Yes	Yes
42	0.49583333	AS02	SF42	43268	CONAKRY	HOPITAL NI. DEEN	CONDE KOUMBEL	43197	43197	31-44 years	Female	GUINEENNE	Muslim		Midwife			University Hospital /National		Less than a year	Yes	YES	Three		No		No	Yes	No	Yes	No	No	No		No	No			Yes	Yes	INFECTION, HEMORRAGIE		Never		PARCE QUE C'EST PAS NORMAL	Yes Always	Always	Yes	No
43	0.49861111	AS02	SF43	43268	CONAKRY	HOPITAL NI. DEEN	CONDE KOUMBEL	43197	43197	less than 30	Female	GUINEENNE	Muslim		Midwife			University Hospital /National		3-5 years	Yes	No	One		Yes	HEMORRAGIE, DECHIRURE PERINEALE	YES	Yes	No	No	No	No	No		No	No			Yes	Don't know			Never		N'A PAS D'IMPORTANCE	Yes Always	Always	Yes	No
44	0.50138888	AS02	SF44	43268	CONAKRY	HOPITAL NI. DEEN	CONDE KOUMBEL	43196	43196	41–50 years	Female	GUINEENNE	Muslim		Midwife			University Hospital /National		1-2 years	Yes	Don't know	Two		Yes	HEMORRAGIES, DECHIRURE PERINEALE, MORT	YES	Yes	No	No	No	No	No		No	No			Yes	Don't know			Never		PARCE QUE C'EST LES MEMES PROBLEMES	Yes Always	Always	Yes	Yes
45	0.50416666	AS02	SF45	43268	CONAKRY	HOPITAL NI. DEEN	CONDE KOUMBEL	43196	43196	31-44 years	Female	GUINEENNE	Muslim		Midwife			University Hospital /National		Over 10 years	Yes	YES	Four		Yes	HEMORRAGIE, DECHIRURE PERINEALE	YES	Yes	No	Yes	No	No	No		No	No			Yes	Yes	MAUVAISE CICATRISATION		Never		PARCE QUE A CHAQUE ACCOUCHEMENT IL FAUT QU'ELLE REVIENNE POUR DESINFIBULER	Yes Always	Always	Yes	Yes
46	0.50694444	AS02	SF46	43268	CONAKRY	HOPITAL NI. DEEN	CONDE KOUMBEL	43196	43196	less than 30	Female	GUINEENNE	Muslim		Midwife			University Hospital /National		Over 10 years	Yes	YES	One		Yes	HEMORRAGIE	YES	Yes	No	Yes	No	No	No		No	No			Yes	Yes	ABLATION DU CLITORIS		Never		POUR NE PAS FATIGUER LA FEMME	Yes Always	Always	Yes	Yes
47	0.50972222	AS02	SF47	43268	CONAKRY	HOPITAL NI. DEEN	CONDE KOUMBEL	43196	43196	41–50 years	Female	GUINEENNE	Muslim		Midwife			University Hospital /National		Over 10 years	Yes	YES	Two		Yes	DECHIRURE PERINEALE, INFECTION	YES	Yes	No	No	No	No	No		No	No			Yes	No		IL Y A BEAUCOUP DE FEMMES EXCISEES QUI N'ONT PAS DE PROBLEMES OBSTETRICALES	Never		PARCE QUE QUAND ON RECONSTITUE, A SON PROCHAIN ACCOUCHEMENT IL FAUT REOUVRIR	Yes Always	Always	Yes	No
48	0.51319444	AS02	SF48	43268	CONAKRY	HOPITAL NI. DEEN	BARRY AISSATOU	43197	43197	less than 30	Female	GUINEENNE	Muslim		Midwife			University Hospital /National		2-3 years	Yes	YES	Two		Yes	HEMORRAGIE, ANEMIE	YES	Yes	No	Yes	No	No	No		No	No			Don't know	No			Never		IL NE FAUT PAS TRAUMATISER LA FEMME DURANT CHAQUE GROSSESSE	Yes Always	Always	Don't know	No
49	0.51874999	AS02	SF49	43268	CONAKRY	HOPITAL NI. DEEN	CONDE KOUMBEL	43199	43199	31-44 years	Female	GUINEENNE	Muslim		Midwife			University Hospital /National		5-10 years	Yes	YES	One		Yes	DECHIRURE PERINEALE, INFECTION, HEMORRAGIE	YES	Yes	No	No	No	Yes	No		No	No			Yes	Don't know			Never		POUR NE PAS TRAUMATISER LA FEMME	Yes Always	Always	No	Yes
50	0.52222222	AS02	SF50	43268	CONAKRY	HOPITAL NI. DEEN	CONDE KOUMBEL	43196	43196	41–50 years	Female	GUINEENNE	Muslim		Midwife			University Hospital /National		Over 10 years	Yes	No	Two		Yes	DYSPAREUNIE, HEMORRAGIES QUI PEUVENT ENTRAINER LA MORT	YES	Yes	No	Yes	No	No	No		No	No			Yes	Yes	ABLATION TOTALE DU CLITORIS		Never		POUR NE PAS FATIGUER LA FEMME	Yes Always	Always	Yes	Yes
51	0.53125	AS02	Gyne01	43268	CONAKRY	HOPITAL NI. DEEN	BARRY AISSATOU	43196	43196	41–50 years	Male	GUINEENNE	Muslim		Doctor		GYNECO OBSTETRICIEN	University Hospital /National		Over 10 years	Yes	YES	Two		Yes	HEMORRAGIE, INFECTION, TETANOS	No	Yes	No	No	Yes	No	No		No	No			Don't know	Don't know			Never		COMPROMET L'AVENIR OBSTETRICAL DE LA FEMME, L'AVENIR SEXUEL	Yes Always	Always	Yes	Yes
52	0.54444444	AS02	Gyne02	43268	CONAKRY	HOPITAL NI. DEEN	BARRY AISSATOU	43196	43196	41–50 years	Male	GUINEENNE	Muslim		Doctor		GYNECO OBSTETRICIEN	University Hospital /National		Over 10 years	Yes	YES	Four		Yes	HEMORRAGIE, INFECTION, DYSTOCIE	YES	Yes	No	No	Yes	No	No		No	No			Yes	No		AUCUNE RAISON	Never		C'EST UNE MAUVAISE PRATIQUE, QUI A UN IMPACT NEGATIF SUR LA SANTE DE LA FEMME ET SES ENFANTS	Yes Always	Always	Yes	Yes
53	0.54791666	AS02	Gyne03	43268	CONAKRY	HOPITAL NI. DEEN	BARRY AISSATOU	43196	43196	31-44 years	Female	GUINEENNE	Muslim		Doctor		GYNECO OBSTETRICIEN	University Hospital /National		2-3 years	Yes	YES	Four		Yes	DECHIRURE PERINEALE, RETRECICEMENT DU PERINEE, HEMORRAGIE	YES	Yes	No	Yes	No	No	No		No	No			Don't know	Don't know			Never		POUR QUE LES PROCHAINES GROSSESSES ET ACCOUCHEMENTS SE DEROULENT NORMALEMENT	Yes Always	Always	Yes	Yes
54	0.55208333	AS02	Gyne04	43268	CONAKRY	HOPITAL NI. DEEN	BARRY AISSATOU	43196	43196	31-44 years	Male	GUINEENNE	Muslim		Doctor		GYNECO OBSTETRICIEN	University Hospital /National		Over 10 years	Yes	YES	Four		Yes	DYSPAREUNIE, MANQUE DE LIBIDO, DECHIRURES A L'ACCOUCHEMENT	YES	Yes	No	No	No	No	No		No	No			Yes	Yes	DECHIRURE PERINEALE, LESION PERINEALE, HEMORRAGIE		Never		SI ON LE FAIT, C'EST REVENIR ENCORE A L'INFIBULATION	Yes Always	Always	Yes	No
55	0.55555555	AS02	Gyne05	43268	CONAKRY	HOPITAL NI. DEEN	BARRY AISSATOU	43196	43196	41–50 years	Male	GUINEENNE	Muslim		Doctor		GYNECO OBSTETRICIEN	University Hospital /National		Over 10 years	Yes	YES	Four		Yes	DECHIRURE DU PERINEE ANTERIEURE, DIYSPAREUNIE, HEMORRAGIE	YES	Yes	No	No	Yes	No	No		Yes	Yes	LA SENSIBILISATION, L'IDENTIFICATION DES VICTIMES	No	Yes	Yes	DECHIRURE PERINEALE, HEMORRAGIE, INFECTION		Never		DONC L'EXCISION EST ANORMALE, ON NE PEUT PAS RECONSTITUER	Yes Always	Always	Yes	No
56	0.55902777	AS02	Gyne06	43268	CONAKRY	HOPITAL NI. DEEN	BARRY AISSATOU	43196	43196	over 50 years	Female	GUINEENNE	Christian		Doctor		GYNECO OBSTETRICIEN	University Hospital /National		Over 10 years	Yes	No	One		Yes	HEMORRAGIES, DOULEURS, VERTIGES	YES	Yes	No	No	Yes	No	No		No	No			Yes	Don't know			Never		POUR LE PLAISIR DE SON CONJOINT	Yes Always	Never	Yes	No
57	0.56111111	AS02	Gyne07	43268	CONAKRY	HOPITAL NI. DEEN	BARRY AISSATOU	43196	43196	less than 30	Male	GUINEENNE	Christian		Doctor		GYNECO OBSTETRICIEN	University Hospital /National		3-5 years	Yes	YES	Three		Yes	HEMORRAGIE, INFECTION, TRANSMISSION DU VIH SIDA	YES	Yes	No	No	Yes	No	No		No	No			Don't know	Don't know			Never		C'EST UN TRAUMATISME POUR LA FEMME	Never	Always	Yes	No
58	0.56458333	AS02	Gyne08	43268	CONAKRY	HOPITAL NI. DEEN	BARRY AISSATOU	43196	43196	41–50 years	Male	GUINEENNE	Muslim		Doctor		GYNECO OBSTETRICIEN	University Hospital /National		Over 10 years	Yes	YES	Two		Yes	DYSPAREUNIE, DECHIRURES PERINEALES, TROUBLES PSYCHOLOGIQUES	YES	Yes	No	No	Yes	No	No		No	No			Don't know	Don't know			Never		INFIBULATION EST LE TYPE 3 ENSUITE LES GRANDES LEVRES SONT MISE EN JEU DONC NE PAS FAIRE	Yes Always	Always	Yes	No
59	0.56805555	AS02	Gyne09	43268	CONAKRY	HOPITAL NI. DEEN	BARRY AISSATOU	43196	43196	41–50 years	Male	GUINEENNE	Muslim		Doctor		GYNECO OBSTETRICIEN	University Hospital /National		Over 10 years	Yes	YES	Three		Yes	HEMORRAGIE, ANEMIE	Don't know	Yes	No	No	Yes	No	No		No	No			Yes	Yes	DYSTOCIE AU COURS DE L'EXPULSION DU FŒTUS, LESION VULVO-PERUNEALES, SOUFFRANCE FŒTALE AIGUE		Never		UNE FOIS DESINFIBULEE, PAS DE RECONSTITUTION	Yes Always	Always	No	No
60	0.57222222	AS02	Gyne10	43268	CONAKRY	HOPITAL NI. DEEN	BARRY AISSATOU	43196	43196	over 50 years	Male	GUINEENNE	Muslim		Doctor		GYNECO OBSTETRICIEN	University Hospital /National		Over 10 years	Yes	YES	Others	CLITORIS, PETITES LEVRES, CLITORIS SIMPLE ET GRANDES LEVRES, INFIBULATION	Yes	HEMORRAGIE, INFECTION, STERILITE, DYSPAREUNIE	YES	Yes	No	No	Yes	No	No		Yes	Yes	L'ABANDON DES COUTEAUX	No	Yes	Yes	CICATRICES VISCIEUSES AU NIVEAU DU PERINEE QUI ENTRAINENT DES DECHIRURES PERINEALES COMPLIQUEES		Never		LA FEMME NE VA PLUS AVOIR DES RAPPORTS ET ON AUGMENTE LE DEGRE DE PERINEE CICATRICIEL	Yes Always	Always	Yes	No
61	0.57777777	AS02	Gyne11	43268	CONAKRY	HOPITAL NI. DEEN	BARRY AISSATOU	43196	43196	over 50 years	Female	GUINEENNE	Muslim		Doctor		GYNECO OBSTETRICIEN	University Hospital /National		Over 10 years	Yes	YES	One		Yes	DIFFICULTE ACCOUCHEMENT, STERILITE	YES	Yes	No	No	No	No	No		No	No			Yes	Yes	LE PASSAGE, LA TRAVERSEE DU BEBE		Never		FACILITER LES ACCOUCHEMENTS	Yes Always	Always	Yes	No
62	0.58124999	AS02	Gyne12	43268	CONAKRY	CMC MATAM	BARRY AISSATOU	43202	43202	41–50 years	Male	GUINEENNE	Muslim		Doctor		GYNECO OBSTETRICIEN	Prefectural Hospital/Communal Medical Center (CMC)		Over 10 years	Yes	YES	Four		Yes	ACCOLEMENT DES LEVRES, HEMORRAGIE, DYSPAREUNIE	YES	Yes	No	No	Yes	No	No		No	No			Don't know	Don't know			Never		PEUT RECONSTITUER UNE DYSTOCIE AU COURS DE L'ACCOUCHEMENT	Yes Always	Always	Yes	No
63	0.58333333	AS02	Gyne13	43268	CONAKRY	CMC RATOMA	CONDE KOUMBEL	43203	43203	31-44 years	Male	GUINEENNE	Christian		Doctor		GYNECO OBSTETRICIEN	Prefectural Hospital/Communal Medical Center (CMC)		5-10 years	Yes	No	Three		Yes	HEMORRAGIE, FISTULES VESICO-VAGINALES, TRANSMISSION DES INFECTIONS	YES	Yes	No	No	No	Yes	No		Yes	Yes	SERVICE DE PRISE EN CHARGE DES FEMMES FISTULEUSES	No	Yes	Yes	ABLATION COMPLETE DU CLITORIS		Never		NOUS MENONS UNE LUTTE CONTRE LES MGF A CAUSE DES COMPLICATIONS QUI SONT TRES FATALES	Yes Always	Always	Yes	Yes
64	0.58888888	AS02	Gyne14	43268	CONAKRY	CMC RATOMA	BARRY AISSATOU	43203	43203	41–50 years	Male	GUINEENNE	Muslim		Doctor		GYNECO OBSTETRICIEN	Prefectural Hospital/Communal Medical Center (CMC)		Over 10 years	Yes	YES	One		Yes	INFIBULATION, HEMORRAGIE, ANEMIE	YES	Yes	No	No	Yes	No	No		No	No			Don't know	No		UN PROBLEME PUREMENT STRUCTUREL	Never		ON NE REFERME PAS C'EST POUR PERMETTRE A LA FEMME DE MENER UNE VIE SEXUELLE ET PRCOCREER	Yes Always	Always	Yes	Yes
65	0.59236111	AS02	Gyne15	43268	CONAKRY	CMC CORONTHIE	BARRY AISSATOU	43199	43199	41–50 years	Male	GUINEENNE	Muslim		Doctor		GYNECO OBSTETRICIEN	Prefectural Hospital/Communal Medical Center (CMC)		5-10 years	Yes	YES	Two		Yes	HEMORRAGIE, DYSPAREUNIE, CHOC	YES	Yes	No	Yes	No	No	No		Yes	Yes	ONG CEPETAF	Yes	Don't know	Yes	C'EST UNE GENE POUR LA FEMME, SANS COMPTER LES AUTRES RISQUES		Never		C'EST PAS RECOMMANDE SANS COMPTER LES SEQUELLES LES MEMES COMPLICATIONS CITEES UN PEU PLUS HAUT	Yes Always	Always	Yes	No
66	0.59652777	AS02	Med01	43268	CONAKRY	HOPITAL NI. DEEN	CAMARA ADAMA FANTA	43196	43196	31-44 years	Male	GUINEENNE	Muslim		Doctor			University Hospital /National		Over 10 years	Yes	YES	None		Yes	DYSTOCIE, HEMORRAGIE, INFECTION	Don't know	Yes	No	No	No	No	No		No	No			Don't know	Yes	PRESENCE DES CICATRICES QUI PEUVENT FAVORISER LES TRAUMATISMES, DYSTOCIES		Never		POUR EVITER LES COMPLICATIONS OBTETRICALES, LES INFECTIONS	Yes Sometimes	Sometimes	Yes	No
67	0.60347222	AS02	Med02	43268	CONAKRY	HOPITAL NI. DEEN	CAMARA ADAMA FANTA	43196	43196	less than 30	Male	GUINEENNE	Muslim		Doctor			University Hospital /National		3-5 years	Yes	YES	One		Yes	STERILITE, BAISSE DE LIBIDO, INFECTIONS GENITALES	YES	Yes	No	No	No	No	No		No	No			Yes	Yes	ACCOUCHEMENTS LABORIEUX, ACCOUCHEMENTS A DOMICILE		Yes, if requested by the patient or family			Yes Sometimes	Sometimes	Yes	No
68	0.60694444	AS02	Med03	43268	CONAKRY	HOPITAL NI. DEEN	CAMARA ADAMA FANTA	43196	43196	41–50 years	Male	GUINEENNE	Muslim		Doctor		UROLOGUE	University Hospital /National		5-10 years	Yes	YES	One		No		YES	Yes	No	No	No	No	No		No	No			Don't know	Don't know			Don't know			Yes Always	Sometimes	Yes	No
69	0.60902777	AS02	Med04	43268	CONAKRY	HOPITAL NI. DEEN	SALL ALPHA OUMAR	43196	43196	41–50 years	Male	GUINEENNE	Muslim		Doctor		UROLOGUE	University Hospital /National		Over 10 years	Yes	YES	None		Yes	DYSPAREUNIE	Don't know	Yes	No	No	Yes	No	No		No	No			Yes	Yes	DECHIRURE PERINEALE, FISTULE		Never		EVITER UN CERCLE VISCIEUX	Yes Sometimes	Sometimes	Yes	No
70	0.61249999	AS02	Med05	43268	CONAKRY	HOPITAL NI. DEEN	CAMARA ADAMA FANTA	43196	43196	less than 30	Male	GUINEENNE	Muslim		Doctor			University Hospital /National		5-10 years	Yes	YES	None		Yes	DYSPAREUNIE, DYSTOCIE	YES	Yes	No	No	No	No	No		No	No			Yes	Yes	L'ORGANE GENITAL EST LESE		Never		RISQUE D'HEMORRAGIE, COMPLICATIONS INFECTUEUSES	Yes Sometimes	Sometimes	No	No
71	0.61736111	AS02	Med06	43268	CONAKRY	HOPITAL NI. DEEN	CAMARA ADAMA FANTA	43196	43196	less than 30	Male	GUINEENNE	Muslim		Doctor			University Hospital /National		1-2 years	Yes	YES	None		Yes	DECHIRURE PERINEALE, FRIGIDITE	Don't know	Yes	No	No	No	No	No		No	No			Yes	Yes	MAUVAISE CICATRISATION		Yes, if requested by the patient or family			Yes Sometimes	Sometimes	Yes	No
72	0.61944444	AS02	Med07	43268	CONAKRY	HOPITAL NI. DEEN	SALL ALPHA OUMAR	43196	43196	less than 30	Female	GUINEENNE	Muslim		Doctor			University Hospital /National		3-5 years	Yes	YES	None		Yes	STERILITE, FRIGIDITE	YES	No	Yes	Yes	No	No	No		No	No			Yes	Yes	RETRECICEMENT VAGINAL		Never		IL FAUT LAISSER LES ORIFICES NATURELLES COMME TELLES	Yes Always	Sometimes	No	No
73	0.62291666	AS02	Med08	43268	CONAKRY	HOPITAL NI. DEEN	CAMARA ADAMA FANTA	43196	43196	31-44 years	Male	GUINEENNE	Muslim		Doctor			University Hospital /National		5-10 years	Yes	No	One		No		YES	Yes	No	No	No	No	No		No	No			No	Don't know			Never		PAS DE CONNAISSANCE EN LA MATIERE	Yes Always	Sometimes	No	No
74	0.62777777	AS02	Med09	43268	CONAKRY	HOPITAL NI. DONKA	SALL ALPHA OUMAR	43200	43200	31-44 years	Male	GUINEENNE	Christian		Doctor			University Hospital /National		5-10 years	Yes	YES	None		Yes	INFECTIONS, FRIGIDITE	YES	Yes	No	Yes	No	No	No		No	No			Don't know	Yes	EVITER LES COMPLICATIONS EVENTUELLES		Never		POUR LE BIEN DE LA PATIENTE	Yes Always	Sometimes	Yes	No
75	0.63124999	AS02	Med10	43268	CONAKRY	HOPITAL NI. DONKA	CONDE KOUMBEL	43200	43200	41–50 years	Male	GUINEENNE	Muslim		Doctor			University Hospital /National		5-10 years	Yes	No	Two		Yes	HEMORRAGIE, INFECTION, INFERTILITE	YES	Yes	No	No	Yes	No	No		No	No			Don't know	Yes	ABLATION TOTALE DU CLITORIS		Never		POUR EVITER UN AUTRE CHOC A LA FEMME	Yes Always	Always	No	No
76	0.63402777	AS02	Med11	43268	CONAKRY	HOPITAL NI. DONKA	CONDE KOUMBEL	43200	43200	over 50 years	Male	GUINEENNE	Muslim		Doctor		CHIRURGIEN	University Hospital /National		Over 10 years	Yes	YES	Three		Yes	HEMORRAGIE, CICATRICE VISCIEUSE, INFECTION	YES	No	No	No	Yes	Yes	No		No	No			Yes	Yes	RETRECICEMENT VULVO-VAGINAL, PERTE DE L'ELASTICITE VULVAIRE		Never		PARCE QUE C'EST PAS IMPORTANT	Yes Always	Always	No	No
77	0.64027777	AS02	Med12	43268	CONAKRY	HOPITAL NI. DONKA	CONDE KOUMBEL	43200	43200	31-44 years	Male	GUINEENNE	Muslim		Doctor			University Hospital /National		Over 10 years	Yes	YES	Two		Yes	DOULEUR PERMANENTE, AVORTEMENT, HEMORRAGIE	YES	Yes	No	No	Yes	No	No		No	No			Yes	Yes	ABLATION COMPLETE DU CLITORIS		Never		PARCE QUE C'EST ANORMAL	Yes Always	Don't know	No	No
78	0.64374999	AS02	Med13	43268	CONAKRY	HOPITAL NI. DONKA	BARRY AISSATOU	43200	43200	41–50 years	Female	GUINEENNE	Muslim		Doctor			University Hospital /National		Over 10 years	Yes	YES	One		Yes	HEMORRAGIE, CRISE CONVULSIVE, ANEMIE	YES	Yes	No	Yes	No	No	No		No	No			Don't know	Don't know			Never		POUR EVITER LES DOULEURS, LES COMPLICATIONS ET LES INFECTIONS	Yes Always	Always	Yes	No
79	0.64652777	AS02	Med14	43268	CONAKRY	HOPITAL NI. DONKA	BARRY AISSATOU	43200	43200	over 50 years	Female	GUINEENNE	Muslim		Doctor			University Hospital /National		Over 10 years	Yes	YES	Two		Yes	DYSTOCIE, INFECTION, HEMORRAGIE	YES	Yes	No	No	Yes	No	No		No	No			Don't know	Don't know			Never		ENTRAINE DES DYSPAREUNIES	Never	Always	Yes	No
80	0.65208333	AS02	Med15	43268	CONAKRY	HOPITAL NI. DONKA	SALL ALPHA OUMAR	43200	43200	31-44 years	Male	GUINEENNE	Muslim		Doctor			University Hospital /National		5-10 years	Yes	YES	None		Yes	HEMORRAGIE, FRIGIDITE	YES	Yes	No	No	No	No	No		No	No			Yes	Yes	HEMORRAGIE		Never		PARCE QUE LE MARIAGE EST PASSE	Yes Always	Sometimes	No	No
81	0.65486111	AS02	Med16	43268	CONAKRY	HOPITAL NI. DONKA	SALL ALPHA OUMAR	43200	43200	41–50 years	Male	GUINEENNE	Muslim		Doctor			University Hospital /National		5-10 years	Yes	YES	Two		Yes	INFECTION, STERILITE	YES	Yes	Yes	No	No	No	No		No	No			Yes	Don't know			Don't know			Yes Always	Sometimes	No	No
82	0.66041666	AS02	Med17	43268	CONAKRY	HOPITAL NI. DONKA	SALL ALPHA OUMAR	43200	43200	31-44 years	Male	GUINEENNE	Muslim		Doctor			University Hospital /National		5-10 years	Yes	YES	Three		Yes	HEMORRAGIE, DYSPAREUNIE, CHELOIDES	YES	Yes	No	Yes	No	No	No		No	No			Yes	Yes	HEMORRAGIE, FISTULES RECTO-VAGINALES, INFECTION		Never		PARCE QUE C'EST DÉJÀ OUVERT	Yes Always	Always	No	No
83	0.66666666	AS02	Med18	43268	CONAKRY	HOPITAL NI. DONKA	SALL ALPHA OUMAR	43200	43200	41–50 years	Male	GUINEENNE	Muslim		Doctor		CHIRURGIEN PEDIATRE	University Hospital /National		Over 10 years	Yes	YES	Two		Yes	COMPLICATIONS A L'ACCOUCHEMENT, HEMORRAGIE, FRIGIDITE	No	Yes	No	No	Yes	No	No		No	No			No	Yes	FISTULES, AFFAIBLISSEMENT DU CORPS		Never		CE N'EST PLUS NECESSAIRE, CICATRICES VISCIEUSES	Yes Always	Sometimes	Yes	No
84	0.67152777	AS02	Med19	43268	CONAKRY	HOPITAL NI. DONKA	BARRY AISSATOU	43201	43201	over 50 years	Male	GUINEENNE	Muslim		Doctor			University Hospital /National		Over 10 years	Yes	YES	One		Yes	INFECTION, HEMORRAGIE, FRIGIDITE	YES	Yes	No	Yes	No	No	No		No	No			Don't know	No		ILS NE VIENNENT JAMAIS VERS LE CORPS MEDICAL POUR DISCUTER, INFORMATION ET PLATE FORME	Never		SOURCE INFECTUEUSE, MUTILATION A REPETITION	Yes Always	Always	No	No
85	0.67638888	AS02	Med20	43268	CONAKRY	HOPITAL NI. DONKA	CAMARA ADAMA FANTA	43201	43201	over 50 years	Female	GUINEENNE	Muslim		Doctor		PSYCHIATRE	University Hospital /National		Over 10 years	Yes	No	Four		Yes	RETRECICEMENT DE LA VULVE, HEMORRAGIE, INFECTION	No	Yes	No	No	Yes	No	No		No	No			Yes	Don't know			Never		C'EST PAS NORMAL	Yes Sometimes	Sometimes	Yes	No
86	0.68055555	AS02	Med21	43268	CONAKRY	CMC MATAM	CONDE KOUMBEL	43202	43202	41–50 years	Male	GUINEENNE	Muslim		Doctor			Prefectural Hospital/Communal Medical Center (CMC)		5-10 years	Yes	YES	Three		Yes	HEMORRAGIE, INFECTION, CICATRICE VISCIEUSE	YES	Yes	No	No	Yes	No	No		No	No			Yes	Yes	ABLATION COMPLETE DU CLITORIS		Never		EVITER DES COMPLICATIONS LORS DES ACCOUCHEMENTS PROCHAINS	Yes Always	Always	No	No
87	0.68055555	AS02	Med22	43268	CONAKRY	CMC MATAM	CONDE KOUMBEL	43202	43202	over 50 years	Male	GUINEENNE	Muslim		Doctor			Prefectural Hospital/Communal Medical Center (CMC)		Over 10 years	Yes	YES	One		Yes	HEMORRAGIE, INFECTION	YES	Yes	No	No	No	No	No		No	No			Yes	Yes	ABLATION COMPLETE DU CLITORIS		Never		EVITER LES RISQUES DE COMPLICATIONS A LONG TERME	Yes Always	Always	Yes	No
88	0.37847222	AS01	Med23	43269	CONAKRY	CMC RATOMA	SALL ALPHA OUMAR	43203	43203	41–50 years	Female	GUINEENNE	Muslim		Doctor			Prefectural Hospital/Communal Medical Center (CMC)		Over 10 years	Yes	YES	Two		Yes	HEMORRAGIE, MORT, DYSPAREUNIE	YES	Yes	Yes	Yes	No	No	No		No	No			Yes	Yes	EXCISION ENTRAINE LES DECHIRURES, ACCOUCHEMENT DIFFICILE		Never		EVITER D AGRAVER LES COMPLICATIONS	Yes Always	Always	Yes	No
89	0.38888888	AS01	Med24	43269	CONAKRY	CMC RATOMA	CONDE KOUMBEL	43203	43203	41–50 years	Male	GUINEENNE	Muslim		Doctor			Prefectural Hospital/Communal Medical Center (CMC)		Over 10 years	Yes	YES	One		Yes	HEMORRAGIE, INFECTION, DECHIRURE PERINEALE	YES	Yes	No	Yes	No	No	No		No	No			Yes	Yes	ABLATION COMPLETE DU CLITORIS		Never		C EST INUTILE	Yes Always	Always	Yes	Yes
90	0.39583333	AS01	Med25	43269	CONAKRY	CMC RATOMA	SALL ALPHA OUMAR	43203	43203	41–50 years	Female	GUINEENNE	Christian		Doctor			Prefectural Hospital/Communal Medical Center (CMC)		5-10 years	Yes	YES	One		Yes	HEMORRAGIE, INFERTILITE, DIFFICULTE ACCOUCHEMENT	YES	Yes	No	No	No	No	No		No	No			Yes	Yes	FISTULE, HEMORRAGIE		Never		UN TRAUMATISME A NE PAS REPRENDRE	Yes Sometimes	Sometimes	Yes	No
91	0.40069444	AS01	Med26	43269	CONAKRY	CMC CORONTHIE	SALL ALPHA OUMAR	43199	43199	31-44 years	Male	GUINEENNE	Muslim		Doctor			Prefectural Hospital/Communal Medical Center (CMC)		5-10 years	Yes	YES	Two		Yes	HEMORRAGIE, DYSTOCIE, DYSPAREUNIE	YES	Yes	No	Yes	No	No	No		No	No			Yes	Yes	HEMORRAGIE		Never		PAS BON POUR LA SANTE, EVITER LA DYSPAREUNIE	Yes Sometimes	Sometimes	Yes	Yes
92	0.40625	AS01	Med27	43269	CONAKRY	CMC CORONTHIE	CAMARA ADAMA FANTA	43199	43199	31-44 years	Male	GUINEENNE	Christian		Doctor			Prefectural Hospital/Communal Medical Center (CMC)		Over 10 years	Yes	YES	None		No		No	Yes	No	No	No	No	No		No	No			Yes	Yes	PAS EU DE RAISON		Yes, always			Yes Always	Always	No	No
93	0.41180555	AS01	Med28	43269	CONAKRY	CMC COMMANDAYAH	CAMARA ADAMA FANTA	43202	43202	over 50 years	Female	GUINEENNE	Muslim		Doctor			Prefectural Hospital/Communal Medical Center (CMC)		Over 10 years	Yes	No	One		Yes	DYSPAREUNIE, INFECTION, EPYSIOTOMIE PENDANT ACCOUCHEMENT	YES	Yes	No	No	No	No	No		No	No			Yes	Yes	PRESENCE DE LA CICATRICE DE L EXCISION		Never		POUR LIBERER LA VOIE AUX ACCOUCHEMENTS ULTERIEUR	Yes Sometimes	Never	Yes	No
94	0.42013888	AS01	Med29	43269	CONAKRY	CMC COMMANDAYAH	CONDE KOUMBEL	43202	43202	31-44 years	Female	GUINEENNE	Muslim		Doctor			Prefectural Hospital/Communal Medical Center (CMC)		5-10 years	Yes	YES	One		Yes	DECHIRURE PERINEALE, HEMORRAGIE, INFECTION	YES	Yes	Yes	No	No	No	No		No	No			Yes	Yes	ABLATION COMPLETE DU CLITORIS		Never		POUR NE PAS LA TRAUMATISER	Yes Always	Always	Yes	No
95	0.42430555	AS01	Med30	43269	CONAKRY	CSU MACIRE	SALL ALPHA OUMAR	43201	43201	41–50 years	Male	GUINEENNE	Muslim		Doctor			Urban health center		Over 10 years	Yes	No	One		Yes	HEMORRAGIE, FRIGIDITE, DIFFICULTE ACCOUCHEMENT	YES	Yes	No	No	Yes	No	No		No	No			Yes	Yes	FRIGIDITE, ABLATION DU CLITORIS		Never		INUTILE DE REFERMER CAR C EST CONFIRME ELLE N EST PLUS VIERGE	Yes Always	Always	No	No
96	0.42986111	AS01	Med31	43269	CONAKRY	CSU RATOMA	CAMARA ADAMA FANTA	43206	43206	31-44 years	Female	GUINEENNE	Muslim		Doctor			Urban health center		Over 10 years	Yes	YES	Three		Yes	HEMORRAGIE, FISTULE, CESARIENNE	YES	Yes	No	No	Yes	No	No		No	No			Yes	Yes	PRESENCE DES CICATRICES, FRAGILITE DE L ORGANE		Never		AGRESSION PHYSIQUE DÉJÀ EFFECTUEE, POUR QU ELLE SENTE LE PLAISIR SEXUEL	Yes Always	Always	No	Yes
97	0.43680555	AS01	Med32	43269	CONAKRY	CSU GBESSIA	SALL ALPHA OUMAR	43208	43208	over 50 years	Female	GUINEENNE	Muslim		Doctor			Urban health center		Over 10 years	Yes	YES	Two		Yes	STERILITE, HEMORRAGIE	YES	Yes	No	No	Yes	No	No		No	No			Yes	Yes	CICATRICE VISCIEUSE, INFECTION		Don't know			Yes Always	Always	Yes	No
98	0.44722222	AS01	Med33	43269	CONAKRY	CSU MATOTO	SALL ALPHA OUMAR	43207	43207	41–50 years	Female	GUINEENNE	Christian		Doctor			Urban health center		Over 10 years	Yes	No	One		Yes	DYSPAREUNIE, INFECTION, HEMORRAGIE	YES	Yes	No	No	No	No	No		No	No			Yes	Yes	ABLATION, MAUVAISE CICATRISATION		Don't know			Yes Always	Always	No	No
99	0.45486111	AS01	Med34	43269	CONAKRY	CSU DAPOMPA	SALL ALPHA OUMAR	43207	43207	31-44 years	Male	GUINEENNE	Christian		Doctor			Urban health center		5-10 years	Yes	YES	None		Yes	HEMORRAGIE, INFECTION, FISTULE	YES	Yes	No	No	No	No	No		No	No			Don't know	Yes	LUI PERMETTRE DE JOUIR DE SA VIE GENITALE		Never		POUR LUI PERMETTRE D ETRE UNE FEMME PARFAITE	Yes Always	Always	No	No
100	0.46041666	AS01	Med35	43269	CONAKRY	CSU KOULEWONDY	CAMARA ADAMA FANTA	43197	43197	over 50 years	Male	GUINEENNE	Muslim		Doctor		SANTE COMMUNAUTAIRE	Urban health center		Over 10 years	Yes	No	Three		Yes	DIMINUTION DE LA LUMIERE VAGINALE, FRIGIDITE, HEMORRAGIE	YES	Yes	No	Yes	No	No	No		Yes	Yes	DOCUMENTS ELABORE PAR LE MINISTERE DE LA SANTE SUR LES MGF	Yes	Yes	Yes	REDUCTION DE LA LUMIERE VAGINALE		Never		GARDER L INTEGRITE DE L ORIFICE	Yes Always	Always	Yes	Yes
101	0.47083333	AS01	ATS01	43269	CONAKRY	CMC CORONTHIE	CAMARA ADAMA FANTA	43199	43199	over 50 years	Male	GUINEENNE	Muslim		ATS			Prefectural Hospital/Communal Medical Center (CMC)		Over 10 years	Yes	YES	None		No		Don't know	No	No	No	Yes	No	No		No	No			Yes	Yes	SEQUELLE DE L EXCISION		Never		POUR GARDER L INTEGRITE DE L ORGANE	Yes Always	Always	No	No
102	0.47708333	AS01	ATS02	43269	CONAKRY	HOPITAL NI. DEEN	CAMARA ADAMA FANTA	43196	43196	less than 30	Male	GUINEENNE	Muslim		ATS			University Hospital /National		1-2 years	Yes	YES	None		Yes	FISTULES	YES	No	No	No	No	Yes	No		No	No			Yes	Yes	FISTULES		Never		PAS NECESSAIRE	Yes Sometimes	Sometimes	No	No
103	0.48194444	AS01	ATS03	43269	CONAKRY	HOPITAL NI. DEEN	CAMARA ADAMA FANTA	43197	43197	less than 30	Female	GUINEENNE	Muslim		ATS			University Hospital /National		5-10 years	Yes	YES	One		Yes	DECHIRURE PERINEALE, HEMORRAGIE	YES	Yes	No	Yes	No	No	No		No	No			Yes	Yes	PAS EU DE REPONSE		Never		POUR GARDER L INTEGRITE DE L ORIFICE	Yes Sometimes	Always	No	No
104	0.48680555	AS01	ATS04	43269	CONAKRY	HOPITAL NI. DEEN	SALL ALPHA OUMAR	43197	43197	less than 30	Male	GUINEENNE	Muslim		ATS			University Hospital /National		1-2 years	Yes	YES	One		Yes	INFECTION	YES	Yes	Yes	No	No	No	No		No	No			Yes	Yes	EXPOSITION AUX MALADIES, DEMANDE UNE BONNE INTERVENTION		Yes, always	POUR GUERIR LA PLAIE		Never	Sometimes	Yes	Yes
105	0.49097222	AS01	ATS05	43269	CONAKRY	HOPITAL NI. DONKA	CAMARA ADAMA FANTA	43200	43200	41–50 years	Female	GUINEENNE	Muslim		ATS			University Hospital /National		Over 10 years	Yes	No	One		Yes	INFECTION, HEMORRAGIE, STERILITE	No	No	No	Yes	No	No	No		No	No			Yes	Yes	SEQUELLE DE L EXCISION		Never		POUR LE RESPECT DE L INTEGRITE DE L ORIFICE VAGINALE	Yes Always	Always	Yes	Yes
106	0.49722222	AS01	ATS06	43269	CONAKRY	HOPITAL NI. DONKA	BARRY AISSATOU	43200	43200	over 50 years	Female	GUINEENNE	Christian		ATS			University Hospital /National		Over 10 years	Yes	YES	None		Yes	HEMORRAGIE, ANEMIE, DECHIRURE PERINEALE	YES	Yes	No	Yes	No	No	No		No	No			Don't know	Don't know			Never		DOULEUR MET LA FEMME EN DANGER	Yes Always	Always	Yes	No
107	0.50208333	AS01	ATS07	43269	CONAKRY	CMC MATAM	BARRY AISSATOU	43202	43202	31-44 years	Female	GUINEENNE	Muslim		ATS			Prefectural Hospital/Communal Medical Center (CMC)		Over 10 years	Yes	YES	One		Yes	ANEMIE, HEMORRAGIE, DECHIRURE PERINEALE	YES	Yes	No	Yes	Yes	No	No		No	No			Don't know	Don't know			Never		ON NE DOIT PAS REFERMER POUR EVITER INFECTION	Yes Always	Always	Yes	Yes
108	0.50833333	AS01	ATS08	43269	CONAKRY	CMC MATAM	BARRY AISSATOU	43202	43202	31-44 years	Female	GUINEENNE	Muslim		ATS			Prefectural Hospital/Communal Medical Center (CMC)		5-10 years	Yes	YES	Two		Yes	HEMORRAGIE, CRISE, ANEMIE	YES	Yes	No	Yes	Yes	No	No		No	No			Don't know	Don't know			Never		LA FEMME DOIT MENER LIBREMENT LES RAPPORTS SEXUELS ET FAIRE DES ENFANTS	Never	Always	Yes	Yes
109	0.51250000	AS01	ATS09	43269	CONAKRY	CMC MATAM	CAMARA ADAMA FANTA	43201	43201	less than 30	Female	GUINEENNE	Muslim		ATS			Prefectural Hospital/Communal Medical Center (CMC)		Over 10 years	Yes	YES	One		Yes	HEMORRAGIE, INFECTIONS	YES	No	No	No	Yes	Yes	No		No	No			No	Don't know			Never		PAS NORMAL, ELLE NE POURRA PAS FAIRE DE RAPPORTS SEXUELS	Yes Always	Always	Yes	No
110	0.51805555	AS01	ATS10	43269	CONAKRY	CMC MATAM	BARRY AISSATOU	43202	43202	41–50 years	Female	GUINEENNE	Muslim		ATS			Prefectural Hospital/Communal Medical Center (CMC)		Over 10 years	Yes	No	One		Yes	HEMORRAGIE, VERTIGE, ANEMIE	YES	Yes	No	Yes	Yes	No	No		No	No			Don't know	No			Never		POUR EVITER LES DOULEURS	Yes Always	Always	No	Yes
111	0.52222222	AS01	ATS11	43269	CONAKRY	CMC RATOMA	CONDE KOUMBEL	43203	43203	31-44 years	Female	GUINEENNE	Muslim		ATS			Prefectural Hospital/Communal Medical Center (CMC)		5-10 years	Yes	No	Two		Yes	DECHIRURE PERINEALE, HEMORRAGIE, INFECTION	YES	Yes	No	Yes	No	No	No		No	No			Yes	Yes	ABLATION DU CLITORIS		Never		EVITER LES RISQUES DE COMPLICATION	Yes Always	Always	Yes	Yes
112	0.52708333	AS01	ATS12	43269	CONAKRY	CMC RATOMA	CONDE KOUMBEL	43203	43203	less than 30	Female	GUINEENNE	Muslim		ATS			Prefectural Hospital/Communal Medical Center (CMC)		5-10 years	Yes	YES	One		Yes	HEMORRAGIE, INFECTION, DECHIRURE PERINEALE	YES	Yes	No	No	Yes	No	No		No	No			Yes	No		SI L EXCISION EST BIEN FAIT IL N Y AURA PAS DE COMPLICATION	Never		EVITER LES COMPLICATIONS A COURT ET LONG TERME	Yes Sometimes	Sometimes	Yes	No
113	0.53055555	AS01	ATS13	43269	CONAKRY	CMC RATOMA	CONDE KOUMBEL	43203	43203	less than 30	Female	GUINEENNE	Muslim		ATS			Prefectural Hospital/Communal Medical Center (CMC)		5-10 years	Yes	YES	Two		Yes	INFECTION, HEMORRAGIE, MORT	YES	Yes	No	No	Yes	No	No		No	No			Yes	Yes	ABLATION DU CLITORIS		Never		POUR NE PAS TRAUMATISER LA FEMME	Yes Always	Always	No	No
114	0.53472222	AS01	ATS14	43269	CONAKRY	CMC RATOMA	SALL ALPHA OUMAR	43203	43203	less than 30	Female	GUINEENNE	Muslim		ATS			Prefectural Hospital/Communal Medical Center (CMC)		Over 10 years	Yes	YES	One		Yes	INFECTION, DIFFICULTE ACCOUCHEMENT, STERILITE	YES	Yes	Yes	Yes	Yes	No	No		No	No			Yes	Yes	DYSPAREUNIE		Never		DIFFICULTE DANS LES RAPPORTS SEXUELS, ELLE NE VA PLUS TOMBER ENCEINTE	Yes Always	Always	No	No
115	0.59236111	AS01	ATS15	43269	CONAKRY	CMC CORONTHIE	SALL ALPHA OUMAR	43199	43199	less than 30	Female	GUINEENNE	Muslim		ATS			Prefectural Hospital/Communal Medical Center (CMC)		2-3 years	Yes	YES	Two		Yes	DYSPAREUNIE	YES	Yes	No	No	Yes	No	No		No	No			Yes	Yes	AFFAIBLISSEMENT DES ORGANES GYNECOLOGIQUES		Never		POUR EVITER DE PRIVER LA FEMME DE SES DROITS ET DEVOIRS CONJUGAUX	Yes Always	Always	No	No
116	0.59930555	AS01	ATS16	43269	CONAKRY	CMC CORONTHIE	SALL ALPHA OUMAR	43199	43199	less than 30	Female	GUINEENNE	Christian		ATS			Prefectural Hospital/Communal Medical Center (CMC)		1-2 years	Yes	YES	One		Yes	DYSPAREUNIE	No	No	No	No	Yes	No	No		No	No			Yes	Yes	IL N Y A PLUS DE DOULEURS PENDANT L ACCOUCHEMENT		Never		POUR NE PAS REOUVRIR ENCORE	Yes Sometimes	Sometimes	No	No
117	0.60277777	AS01	ATS17	43269	CONAKRY	CMC CORONTHIE	CAMARA ADAMA FANTA	43199	43199	less than 30	Female	GUINEENNE	Christian		ATS			Prefectural Hospital/Communal Medical Center (CMC)		2-3 years	Yes	YES	Three		Yes	HEMORRAGIE	No	Yes	No	No	Yes	No	No		No	No			Yes	Yes	FRAGILITE DU VAGIN		Never		POUR EVITER LES DYSPAREUNIES ET LES COMPLICATIONS OBSTETRICALES	Yes Sometimes	Always	No	No
118	0.60625000	AS01	ATS18	43269	CONAKRY	CMC COMMANDAYAH	SALL ALPHA OUMAR	43202	43202	over 50 years	Female	GUINEENNE	Christian		ATS			Prefectural Hospital/Communal Medical Center (CMC)		Over 10 years	Yes	YES	One		Yes	HEMORRAGIE, ANEMIE	YES	Yes	No	No	No	No	No		No	No			Yes	Yes	ABSENCE DU CLITORIS		Never		ON NE PEUT PAS REPRENDRE	Yes Always	Always	Yes	No
119	0.61041666	AS01	ATS19	43269	CONAKRY	CMC COMMANDAYAH	SALL ALPHA OUMAR	43202	43202	41–50 years	Female	GUINEENNE	Muslim		ATS			Prefectural Hospital/Communal Medical Center (CMC)		Over 10 years	Yes	YES	One		Yes	INFECTION	No	Yes	No	Yes	Yes	No	No		No	No			Yes	Yes	ABSENCE DU CLITORIS		Never		EVITER LE TRAUMATISME, LES HEMORRAGIES ET LES INFECTIONS	Yes Always	Always	Yes	No
120	0.61388888	AS01	ATS20	43269	CONAKRY	CSU MACIRE	CONDE KOUMBEL	43201	43201	31-44 years	Female	GUINEENNE	Muslim		ATS			Urban health center		Over 10 years	Yes	No	Two		Yes	DOULEUR ABDOMINALE FREQUENTE, STERILITE, INFECTION	YES	Yes	No	No	Yes	No	No		No	No			Yes	Yes	ABLATION TOTALE DU CLITORIS		Never		POUR NE PAS FATIGUER LA FEMME AU PROCHAIN ACCOUCHEMENT	Yes Always	Always	Yes	No
121	0.61944444	AS01	ATS21	43269	CONAKRY	CSU MACIRE	CONDE KOUMBEL	43201	43201	31-44 years	Female	GUINEENNE	Muslim		ATS			Urban health center		Over 10 years	Yes	No	Two		Yes	HEMORRAGIE, INFECTION	YES	Yes	No	No	Yes	No	No		No	No			Yes	Yes	ABLATION COMPLETE DU CLITORIS		Never		POUR EVITER UN AUTRE PROBLEME	Yes Always	Always	Yes	Yes
122	0.62847222	AS01	ATS22	43269	CONAKRY	CSU RATOMA	SALL ALPHA OUMAR	43206	43206	31-44 years	Female	GUINEENNE	Muslim		ATS			Urban health center		5-10 years	Yes	No	One		Yes	DIFFICULTE, INFECTION	YES	Yes	No	No	No	No	No		No	No			No	Yes	A CAUSE DE L EXCISION		Never		ELLE VA ETRE FATIGUER, PAS BON, PAS LA PEINE DE REFERMER	Yes Always	Always	No	No
123	0.63194444	AS01	ATS23	43269	CONAKRY	CSU GBESSIA	CONDE KOUMBEL	43208	43208	31-44 years	Female	GUINEENNE	Muslim		ATS			Urban health center		Over 10 years	Yes	YES	One		Yes	HEMORRAGIE, FIEVRE, ANOREXIE	YES	Yes	No	No	Yes	No	No		No	No			Yes	Don't know			Never		UNE FOIS OUVERT C EST FINI ON NE FERME PLUS POUR EVITER LA SOUFFRANCE	Yes Always	Never	Yes	Yes
124	0.63611111	AS01	ATS24	43269	CONAKRY	CSU GBESSIA	CAMARA ADAMA FANTA	43208	43208	less than 30	Female	GUINEENNE	Muslim		ATS			Urban health center		5-10 years	Yes	No	One		No		YES	Yes	No	No	No	No	No		No	No			Yes	Don't know			Never		POUR NE PAS CRÉER AUTRE PROBLEME	Never	Sometimes	No	No
125	0.63958333	AS01	ATS25	43269	CONAKRY	CSU MATOTO	CAMARA ADAMA FANTA	43207	43207	41–50 years	Female	GUINEENNE	Muslim		ATS			Urban health center		Over 10 years	Yes	YES	One		Yes	HEMORRAGIE, FRIGIDITE	No	No	No	Yes	Yes	No	No		No	No			Yes	Yes	FRAGILITE DE L ORGANE		Never		POUR EVITER LES COMPLICATIONS ET LES INFECTIONS	Yes Always	Always	Yes	No
126	0.64444444	AS01	ATS26	43269	CONAKRY	CSU MATOTO	BARRY AISSATOU	43207	43207	31-44 years	Female	GUINEENNE	Muslim		ATS			Urban health center		5-10 years	Yes	YES	One		Yes	HEMORRAGIE, INFECTION, ANEMIE	YES	Yes	No	No	Yes	No	No		No	No			Don't know	No			Never		POUR POUVOIR MENER UNE ACTIVITE SEXUELLE NORMALE ET PROCREER	Yes Always	Always	Yes	No
127	0.64861111	AS01	ATS27	43269	CONAKRY	CSU DAPOMPA	CAMARA ADAMA FANTA	43207	43207	31-44 years	Female	GUINEENNE	Muslim		ATS			Urban health center		5-10 years	Yes	No	Two		Yes	STERILITE, BAISSE DE LIBIDO	YES	No	No	Yes	Yes	No	No		No	No			Yes	Yes	FRAGILITE DE L ORGANE		Never		POUR EVITER LA FRAGILITE DE L ORGANE	Yes Sometimes	Sometimes	Yes	No
128	0.65277777	AS01	ATS28	43269	CONAKRY	CSU DAPOMPA	BARRY AISSATOU	43207	43207	over 50 years	Female	GUINEENNE	Muslim		ATS			Urban health center		Over 10 years	Yes	No	Three		Yes	HEMORRAGIE, ANEMIE, INFECTION	YES	Yes	No	Yes	Yes	No	No		No	No			Don't know	Don't know			Never		ON NE FERME PAS POUR NE PAS TRAUMATISE LA FEMME ET POUR QU ELLE PUISSE PROCREER	Yes Always	Always	Yes	Yes
129	0.65694444	AS01	ATS29	43269	CONAKRY	CSU KOULEWONDY	BARRY AISSATOU	43197	43197	less than 30	Female	GUINEENNE	Muslim		ATS			Urban health center		3-5 years	Yes	YES	One		Yes	HEMORRAGIE, CRISE, ANEMIE	No	Yes	No	No	Yes	No	No		No	No			Don't know	Don't know			Never		POUR EVITER LA DOULEUR CHEZ LA FEMME	Yes Always	Always	Yes	Yes
130	0.65694444	AS01	ATS30	43269	CONAKRY	CSU KOULEWONDY	SALL ALPHA OUMAR	43197	43197	41–50 years	Male	GUINEENNE	Muslim		ATS			Urban health center		Over 10 years	Yes	No	None		No		YES	No	No	No	No	No	Yes		No	No			Yes	Yes	MAUVAIS POUR LA SANTE		Never		POUR EVITER LES HEMORRAGIES	Don't know	Don't know	Yes	No
131	0.62569444	AS01	INF01	43269	CONAKRY	HOPITAL NI. DEEN	SALL ALPHA OUMAR	43196	43196	31-44 years	Female	GUINEENNE	Muslim		Nurse			University Hospital /National		Over 10 years	Yes	No	One		Yes	CRISES, FIEVRE, HEMORRAGIE	YES	Yes	No	No	Yes	No	No		No	No			Yes	Yes	INFECTIONS, DOULEURS		Never		PAS DE RAISON CAR LE PROBLEME DE VIRGINITE NE SE POSE PLUS	Yes Sometimes	Sometimes	No	No
132	0.67013888	AS01	INF02	43269	CONAKRY	HOPITAL NI. DEEN	SALL ALPHA OUMAR	43196	43196	31-44 years	Female	GUINEENNE	Muslim		Nurse			University Hospital /National		Over 10 years	Yes	YES	One		Yes	INFECTION, FRIGIDITE, STERILITE	YES	Yes	No	No	No	No	No		No	No			Yes	Yes	ABSENCE DU CLITORIS REND DIFFICILE ACCOUCHEMENT		Never		ON NE DOIT PAS INFIBULER UNE FILLE	Yes Always	Always	Yes	Yes
133	0.67361111	AS01	INF03	43269	CONAKRY	HOPITAL NI. DEEN	SALL ALPHA OUMAR	43196	43196	31-44 years	Female	GUINEENNE	Muslim		Nurse			University Hospital /National		Over 10 years	Yes	No	None		No		YES	Yes	No	No	Yes	No	No		No	No			Don't know	Yes	EXCISION		Don't know			Yes Always	Never	Yes	Yes
134	0.67638888	AS01	INF04	43269	CONAKRY	HOPITAL NI. DEEN	SALL ALPHA OUMAR	43196	43196	less than 30	Female	GUINEENNE	Muslim		Nurse			University Hospital /National		5-10 years	Yes	No	Two		Yes	DIFFICULTE ACCOUCHEMENT, DYSPAREUNIE	YES	Yes	No	Yes	No	No	No		No	No			Yes	Yes	PLUS D HEMORRAGIE		Never		EVITER LES MULTIPLES COMPLICATIONS	Yes Always	Never	Yes	Yes
135	0.68125000	AS01	INF05	43269	CONAKRY	HOPITAL NI. DONKA	BARRY AISSATOU	43200	43200	41–50 years	Female	GUINEENNE	Muslim		Nurse			University Hospital /National		Over 10 years	Yes	YES	One		Yes	HEMORRAGIE, ANEMIE, CHOC	YES	Yes	No	No	Yes	No	No		No	No			Don't know	Don't know			Never		CREE DES PROBLEMES A LA FEMME	Yes Always	Always	Yes	No
136	0.68680555	AS01	INF06	43269	CONAKRY	HOPITAL NI. DONKA	CONDE KOUMBEL	43200	43200	41–50 years	Female	GUINEENNE	Muslim		Nurse			University Hospital /National		Over 10 years	Yes	YES	One		Yes	HEMORRAGIE, INFECTION, CRISE DE PALUDISME	YES	Yes	No	No	Yes	No	No		No	No			Yes	Yes	ABLATION DU CLITORIS		Never		CE N EST PAS BON	Yes Always	Always	Yes	No
137	0.68958333	AS01	INF07	43269	CONAKRY	HOPITAL NI. DONKA	CAMARA ADAMA FANTA	43200	43200	over 50 years	Female	GUINEENNE	Muslim		Nurse			University Hospital /National		Over 10 years	Yes	YES	Two		Yes	HEMORRAGIE, DIFFICULTE ACCOUCHEMENT, STERILITE	No	Yes	No	No	Yes	No	No		No	No			Yes	Yes	DIFFICULTE ACCOUCHEMENT		Never		POUR GARDER ORIFICE NATURELLE, EVITER LES INFECTIONS	Yes Always	Sometimes	Yes	No
138	0.69374999	AS01	INF08	43269	CONAKRY	HOPITAL NI. DONKA	CAMARA ADAMA FANTA	43200	43200	over 50 years	Female	CUBAINE	Christian		Nurse			University Hospital /National		Over 10 years	Yes	No	None		Yes	DIFFICULTE ACCOUCHEMENT, DYSPAREUNIE, BAISSE DE LIBIDO	YES	No	No	No	No	No	Yes		No	No			Yes	Don't know			Never		POUR EVITER LES COMPLICATIONS	Yes Always	Sometimes	Yes	No
139	0.69722222	AS01	INF09	43269	CONAKRY	HOPITAL NI. DONKA	CAMARA ADAMA FANTA	43200	43200	41–50 years	Female	GUINEENNE	Muslim		Nurse			University Hospital /National		Over 10 years	Yes	YES	Two		Yes	HEMORRAGIE, BAISSE DE LIBIDO, DYSPAREUNIE	YES	No	No	No	Yes	No	No		No	No			Yes	Yes	ELLE A SUBIT UNE MUTILATION GENITALE		Never		NE PAS DESINFIBULER UNE SECONDE FOIS	Yes Always	Sometimes	Yes	No
140	0.70069444	AS01	INF10	43269	CONAKRY	CMC MATAM	CONDE KOUMBEL	43202	43202	31-44 years	Female	GUINEENNE	Muslim		Nurse			Prefectural Hospital/Communal Medical Center (CMC)		5-10 years	Yes	No	One		Yes	DOULEUR ABDOMINALE, STERILITE, DECHIRURE PERINEALE	YES	Yes	No	No	Yes	No	No		No	No			Yes	Yes	ABLATION DU CLITORIS		Never		EVITER UNE AUTRE COMPLICATION	Yes Always	Sometimes	Yes	No
141	0.70416666	AS01	INF11	43269	CONAKRY	CMC RATOMA	SALL ALPHA OUMAR	43203	43203	41–50 years	Female	GUINEENNE	Muslim		Nurse			Prefectural Hospital/Communal Medical Center (CMC)		Over 10 years	Yes	YES	One		Yes	DIFFICULTE ACCOUCHEMENT	YES	No	No	No	No	No	No	MATRONES	No	No			Yes	Don't know			Never		ELLE A DÉJÀ CONNU L HOMME	Yes Always	Always	Yes	Yes
142	0.70694444	AS01	INF12	43269	CONAKRY	CMC RATOMA	CAMARA ADAMA FANTA	43203	43203	41–50 years	Female	GUINEENNE	Christian		Nurse			Prefectural Hospital/Communal Medical Center (CMC)		Over 10 years	Yes	YES	One		Yes	HEMORRAGIE, DYSPAREUNIE, DIMINUTION DE L ORIFICE VAGINALE	YES	Yes	No	No	No	No	No		No	No			Yes	Yes	PRESENCE DE CICATRICE, RETRECISSEMENT DE L ORIFICE VAGINALE		Never		C EST ANORMALE	Never	Always	Yes	No
143	0.70972222	AS01	INF13	43269	CONAKRY	CMC CORONTHIE	SALL ALPHA OUMAR	43199	43199	31-44 years	Female	GUINEENNE	Muslim		Nurse			Prefectural Hospital/Communal Medical Center (CMC)		5-10 years	Yes	YES	One		Yes	STERILITE, HEMORRAGIE, FRIGIDITE	YES	Yes	No	No	Yes	No	No		No	No			Yes	Yes	RISQUE HEMORRAGIE		Never		POUR EVITER LA REOUVERTURE ET LES DOULEURS	Yes Always	Always	Yes	No
144	0.71805555	AS01	INF14	43269	CONAKRY	CMC COMMANDAYAH	CAMARA ADAMA FANTA	43201	43201	41–50 years	Female	GUINEENNE	Muslim		Nurse			Prefectural Hospital/Communal Medical Center (CMC)		Over 10 years	Yes	No	One		Yes	HEMORRAGIE, FRIGIDITE, DECHIRURE PERINEALE	Don't know	No	No	No	No	No	Yes		No	No			Yes	Don't know			Never		POUR NE PAS REPETER LA MEME PRATIQUE A ACCOUCHEMENT PROCHAIN	Yes Always	Always	Yes	No
145	0.72152777	AS01	INF15	43269	CONAKRY	CSU MACIRE	SALL ALPHA OUMAR	43201	43201	over 50 years	Female	GUINEENNE	Muslim		Nurse			Urban health center		Over 10 years	Yes	YES	Two		Yes	FRIGIDITE, DIFFICULTE ACCOUCHEMENT, HEMORRAGIE	YES	Yes	No	No	No	No	No	MATRONES	No	No			Yes	Yes	HEMORRAGIE, DECHIRURE PERINEALE		Never		EVITER LES DOULEURS EVENTUELLES	Yes Always	Always	Yes	No
146	0.72499999	AS01	INF16	43269	CONAKRY	CSU RATOMA	CONDE KOUMBEL	43206	43206	over 50 years	Female	GUINEENNE	Christian		Nurse			Urban health center		Over 10 years	Yes	No	One		Yes	DECHIRURE PERINEALE, INFECTION, HEMORRAGIE	YES	Yes	No	No	Yes	No	No		No	No			Yes	Yes	MAUVAISE CICATRISATION, ABLATION COMPLETE DU CLITORIS		Never		EVITER DES COMPLICATIONS	Yes Always	Sometimes	Yes	No
147	0.72777777	AS01	INF17	43269	CONAKRY	CSU GBESSIA	SALL ALPHA OUMAR	43208	43208	over 50 years	Female	GUINEENNE	Muslim		Nurse			Urban health center		Over 10 years	Yes	No	Two		Yes	HEMORRAGIE, PEUR DE L ACCOUCHEMENT	No	Yes	No	No	Yes	No	No		No	No			No	Yes	ABLATION DU CLITORIS		Never		CONTRE INDIQUE	Yes Always	Always	Yes	No
148	0.73055555	AS01	INF18	43269	CONAKRY	CSU MATOTO	CAMARA ADAMA FANTA	43207	43207	over 50 years	Female	GUINEENNE	Muslim		Nurse			Urban health center		Over 10 years	Yes	YES	One		Yes	INFECTION, HEMORRAGIE, MORT	No	No	No	No	Yes	Yes	No		No	No			Yes	Yes	PRESENCE DE LA CICATRICE DE L EXCISION		Never		AUCUN SENS, PAS NECESSAIRE	Yes Sometimes	Always	Yes	Yes
149	0.73333333	AS01	INF19	43269	CONAKRY	CSU DAPOMPA	SALL ALPHA OUMAR	43207	43207	41–50 years	Female	GUINEENNE	Muslim		Nurse			Urban health center		Over 10 years	Yes	Don't know	One		Yes	COMPLICATION ACCOUCHEMENT, RISQUE DE CONTAMINATION AUCOURS DE L EXCISION, FRIGIDITE	YES	No	No	Yes	Yes	No	No		No	No			Yes	Yes	DECHIRURE PERINEALE, FISTULE		Never			Yes Always	Always	No	No
150	0.73680555	AS01	INF20	43269	CONAKRY	CSU KOULEWONDY	SALL ALPHA OUMAR	43197	43197	over 50 years	Female	GUINEENNE	Muslim		Nurse			Urban health center		Over 10 years	Yes	No	One		Yes	HEMORRAGIE, DIFFICULTE ACCOUCHEMENT, ANEMIE	YES	Yes	No	No	No	No	No		No	No			Yes	Yes	AFFAIBLISSEMENT DES ORGANES		Never		EVITER LES COMPLICATIONS	Yes Always	Always	Yes	No
[truncated: 27 more columns]
